# Supplementary material for: Metabolic synergy in Camelina reproductive tissues for seed development
Source: Sci Adv. 2022 Oct 28;8(43):eabo7683. doi: 10.1126/sciadv.abo7683 (PMC9616503; doi:10.1126/sciadv.abo7683)
Supplement: Supplementary file 2 — Data S1 to S10 [file sciadv.abo7683_data_s1_to_s10.zip]

Archive with 1 entries (1 files):
- sciadv.abo7683_data_s1_to_s10.xlsx
