# Supplementary material for: Metabolic synergy in Camelina reproductive tissues for seed development
Source: Sci Adv. 2022 Oct 28;8(43):eabo7683. doi: 10.1126/sciadv.abo7683 (PMC9616503; doi:10.1126/sciadv.abo7683)
Supplement: Supplementary file 2 — Data S1 to S10 [file sciadv.abo7683_data_s1_to_s10.zip › sciadv.abo7683_data_s1_to_s10.xlsx]

## Sheet: Data S1
Phenotypic measurements of camelina leaves and pod walls
A. Phytopigment content in different leaf and pod wall
	LB= big leaf; LM= medium-sized leaf; LS= short leaf; LR= leaf at reproductive branch; PW = Pod wall. All of these plant parts are graphically presented in Supplemental Figure 1.
		ug/cm2 surface area				ug/cm2 surface area
		Chl a	Chl b	Carotenoids		Chl a	Chl b	Carotenoids
	LB1	4.28149	0.943805	2.1389	Average	4.54113	0.967652	2.26595	(Note: Senescence was started in this group of leaves (LB), hence it was not considered for average leaf phytopigment content and green surface area)
	LB2	5.28675	1.14861	2.56415
	LB3	2.72276	0.414247	1.3904	Std. error	0.689512	0.203433	0.337618
	LB4	5.87353	1.36394	2.97034
	LM1	11.0064	1.63435	4.68429	Average	9.24296	1.45963	3.95233
	LM2	10.0831	1.96926	4.3733
	LM3	8.27871	0.990158	3.42915	Std. error	0.787024	0.215411	0.339521	Leaf	Chl a	Chl b	Carotenoids
	LM4	7.6036	1.24475	3.32257					Average	10.806	1.43674	4.40402
	LS1	10.8743	1.45703	4.43449	Average	12.3161	1.53512	4.90812	Std. error	0.204179	0.135131	0.0921705
	LS2	11.4082	1.89144	4.73936
	LS3	13.0872	1.37632	5.0828	Std. error	0.706443	0.119908	0.204545
	LS4	13.8945	1.41571	5.37583
	LR1	11.9058	1.3946	4.71335	Average	10.8589	1.31548	4.35162
	LR2	9.83732	1.50426	4.06997
	LR3	10.0745	1.13908	3.98188	Std. error	0.526861	0.0823548	0.189471
	LR4	11.6179	1.22396	4.64128
									Pod wall	Chl a	Chl b	Carotenoids
	PW1	11.8538	1.30072	4.87919	Average	15.6739	1.40984	6.12575	Average	15.6739	1.40984	6.12575
	PW2	17.2286	1.53225	6.64154
	PW3	16.5039	1.22015	6.42722	Std. error	1.28321	0.0884981	0.417843	Std. error	1.28321	0.0884981	0.417843
	PW4	17.1091	1.58622	6.55504
B. Green surface area in different leaf and pod wall
	total surface area (Cm2)
	LB_1	1156.67		LM_1	551.643		LS_1	321.21		LR_1	540.467		PW_1	177.21
	LB_2	1281.44		LM_2	360.213		LS_2	288.562		LR_2	495.939		PW_2	193.05
	LB_3	1146.74		LM_3	386.379		LS_3	285.413		LR_3	618.875		PW_3	197.01
	Avg	1194.95			432.745			298.395			551.76			189.09
	Stdev	43.3388			59.9268			11.4436			35.935			6.049
	Average green and active leaf area in plant			1282.9						Average Green Pod wall area in plant				189.09
	Std error green and active leaf area in plant			77.6369						Std error Green Pod wall area in plant				6.049

## Sheet: Data S2
Phloem sap content (molar %) in reproductive branches
		Rep_1	Rep_2	Rep_3	Rep_4	Rep_5	Rep_6		Average	Std. error
Sugar	Glucose	0.628944	0.389602	0.603475	0.65044	0.397391	0.387722		0.509596	0.0485157
	Sucrose	0.0305209	0.00653564	0.0357919	0.0318831	0.00690271	0.00643442		0.0196781	0.00536841
Amino Acid	Alanine	0.00677715	0.0194146	0.0123602	0.0154063	0.0201488	0.0188232		0.0154884	0.00192883
	Arginine	0.0040449	0.000637096	0.00556428	0.00687606	0.000656679	0.000617565		0.0030661	0.00104636
	Asparagine	0.00498507	0.00341247	0.00832273	0.0102122	0.00320101	0.00344024		0.00559563	0.00110892
	Aspartate	0.0135854	0.00429455	0.0166314	0.0199186	0.00407241	0.00437483		0.0104795	0.00265184
	Cysteine	0.00672357	0.019469	0.0122625	0.0152845	0.0211256	0.0186744		0.0155899	0.00200681
	Glutamic acid	0.00369292	0.00609361	0.00697286	0.00724431	0.00599446	0.0058039		0.00596701	0.000467204
	Glutamine	0.0109427	0.135523	0.0194973	0.022721	0.134461	0.131718		0.0758106	0.0237631
	Glycine	0.00361246	0.00576829	0.0108213	0.0155161	0.00560049	0.00566713		0.00783095	0.00166425
	Histidine	0.00412566	0.000203576	0.00676446	0.00687326	0.000193234	0.000193017		0.00305887	0.00122471
	Isoleucine	0.00516465	0	0.00659607	0.00646917	0	0		0.00303832	0.00125437
	Leucine	0.00476476	0	0.0081967	0.00771766	0	0		0.00344652	0.00147366
	Lysine	0.00378354	0.000772467	0.00708946	0.0079597	0.000680203	0.000649403		0.00348913	0.00125133
	Methionine	0.00363684	0.000528016	0.00349464	0.00312676	0.000557687	0.000573824		0.0019863	0.000588375
	Phenylalanine	0.00240089	0	0.00258183	0.00159535	0	0		0.00109635	0.000464383
	Proline	0	0.0195896	0.0280209	0.0218664	0.0197695	0.0198128		0.0181765	0.00352816
	Serine	0.0110249	0.00825011	0.0224388	0.0252793	0.00827242	0.00905521		0.0140534	0.00287512
	Threonine	0.00822719	0.00251027	0.0148203	0.0211069	0.00248465	0.00242066		0.00859501	0.00292461
	Tryptophan	0.00182774	0	0.00312307	0.00310532	0	0		0.00134269	0.000575431
	Tyrosine	0.00380721	0.000406377	0.00564835	0.00890666	0.000350906	0.000357818		0.00324622	0.00132199
	Valine	0	0.00176415	0	0	0.00162565	0.00169484		0.00084744	0.000346351
Organic acid	Malate	0.10595	0.251648	0.136411	0.0530466	0.249648	0.254903		0.175268	0.0328975
	Fumarate	0.131458	0.113406	0.0231147	0.0374447	0.106191	0.116727		0.0880569	0.0170425
	Succinate	0	0.0101705	0	0	0.0106727	0.0103364		0.0051966	0.00212236
Note: Metabolites in green color were supplemented in culturing media.

## Sheet: Data S3
Abbreviations used in the manuscript
6PG	6-phosphogluconate
ACA	Acetyl CoA
AKG	Alpha ketoglutarate
ALA	Alanine
ARG	Arginine
ASP	Aspartate
ASX	Aspartate + Asparagine
ATP	Adenosine triphosphate
CIT	Citrate
CL	Cotyledon
CO2	Carbon dioxide
CW	Cell wall
CYS	Cystine
DAF	Days after flowering
E4P	Erythrose 4-phosphate
FAME(s)	Fatty acid methyl ester(s)
G3P	Glycerol 3-phosphate
GLC	Glucose
GLN	Glutamine
GLU	Glutamate
GLX	Glutamine + Glutamate
GLY	Glycine
Hex	Hexose (glucose + fructose)
HIS	Histidine
HP	Hexose phosphate (glucose 1-phosphate + glucose 6-phosphate + fructose 6-phosphate)
ILE	Isoleucine
INST-MFA	Isotopically nonstationary metabolic flux analysis
LC-MS/MS	Liquid chromatography-mass spectrometry/mass spectrometry
LEU	Leucine
LYS	Lysine
MAL	Malate
MET	Methionine
MID(s)	Mass isotopologue distribution(s)
OAA	Oxaloacetate
P5P	Pentose 5-phosphate (ribulose 5-phosphate + ribose 5-phosphate + xylulose 5-phosphate)
PC	Phosphatidylcholine
PE	Phosphatidylethanolamine
PEP	Phosphoenolpyruvate
PEPC	PEP carboxylase
PG	Phosphatidylglycerol
PGA	Phosphoglyceric acid
PHE	Phenylalanine
PI	Phosphatidylinositol
PW	Pod wall
PYR	Pyruvate
Rubisco	Ribulose bisphosphate carboxylase-oxygenase
RUBP	Ribulose bisphosphate
S7P	Sedoheptulose 7-phosphate
SBP	Sedoheptulose bisphosphate
SER	Serine
SUCC	Succinate
TAG	Triacylglycerol
TCA	Tricarboxylic acid
THR	Threonine
TP	Triose phosphate (dehydroxy acetone phosphate + glyceraldehyde phosphate)
TYR	Tyrosine
UDPG	Uridine diphosphate glucose

## Sheet: Data S4
13CO2 incorporation in pod wall metabolites in dark vs normal light conditions at 4 h
Dark condition in percival chamber
		ASP	GLN	GLU	Glucose	HP	MAL	PHE	SER	Succinate	Sucrose	UDPG
Average 13C enrichment		0.0122359	0.00293841	0.00812881	0.00139551	0.00135692	0.0138452	0.00150373	0.0392879	0.00134263	0.00195177	0.00581829
Standard error		0.000333031	4.84966e-05	0.000239347	0.000650141	0.0002626	0.000205931	0.000544373	0.00100644	0.000949385	0.00102615	0.000647311
Normal light condition in percival chamber (250 µmol/m2/s)
		ASP	GLN	GLU	Glucose	HP	MAL	PHE	SER	Succinate	Sucrose	UDPG
Average 13C enrichment		0.198784	0.0322598	0.0662665	0.0252477	0.377436	0.145683	0.167143	0.352084	0.0463687	0.345223	0.408613
Standard error		0.0119165	0.00118152	0.00137029	0.00138214	0.00825574	0.00126395	0.00198222	0.00845904	0.00157746	0.0128479	0.000380523

## Sheet: Data S5
Amount of respired CO2 from seeds
		μg CO2 respired/ g seed FW/min (dark condition)									μg CO2 respired/ g seed FW/min (physiologicalcal light of seed at 20 µmol/m2/s)									Fresh vs dry weight of cotyledon
																				FW (mg)	DW (mg)	DW/FW
		Biological replications									Biological replications									107.9	46.1	0.427247
		1	2	3	4	5	6	7	8		1	2	3	4	5	6	7	8		114.4	42.5	0.371503
Technical replications	1	20.7792	97.1798	48.701	32.9875	25.3867	21.535	26.9178	29.8143		33.0514	31.5676	31.6448	32.4534	42.0116	38.2905	41.6376	44.7288		75.9	29.4	0.387352
	2	23.2262	48.4795	23.0312	23.457	24.8827	32.8807	32.3477	25.7541		33.0793	28.2363	32.153	31.525	44.0083	37.816	34.1071	80.8735		97.3	27.1	0.27852
	3	17.34	24.903	26.8457	25.6675	26.3536	25.2816	23.3375	28.2683		32.3968	31.8819	39.4455	33.2361	41.0351	39.888	38.8389	52.4519		98	39.3	0.40102
	4	21.1354	45.0106	24.3086	26.0505	24.1608	29.0732	25.079	30.5125		28.6314	27.6448	30.366	31.7808	40.0022	33.4966	31.7075	39.4748		86.2	31.6	0.366589
	5	30.7115	25.0291	25.611	19.6988	23.6075	28.5571	25.67	27.623		27.385	30.3909	30.2105	32.6812	41.0106	31.0235	29.8214	26.2989		111.9	42.7	0.381591
	6	21.7729	30.7679	23.7493	31.9261	23.2957	26.149	23.5236	23.2658		33.4815	28.5664	30.7545	32.7768	37.7969	30.0879	43.8628	35.0859		105.6	40.4	0.382576
	7	20.2445	20.3926	27.9864	20.9793	26.3281	23.0667	26.3951	26.3289		27.2821	28.0429	30.3644	32.1681	42.9921	30.8036	54.7219	35.6938		80.8	24	0.29703
	8	30.2278	20.6825	24.1227	38.6071	26.5771	26.7928	24.8881	26.5831		27.975	29.1373	34.5578	40.5129	39.406	33.3066	29.2758	38.4356		105.1	30.1	0.286394
	Average	23.1797	39.0556	28.0445	27.4217	25.074	26.667	26.0198	27.2687		30.4103	29.4335	32.4371	33.3918	41.0329	34.3391	37.9966	44.1304			Average	0.357982
		Seed respiration in dark condition							µg/g/min		Seed respiration at physiological light condition							µg/g/min	µmol/g/h	nmol/mg/h	nmol/mg seed DW /h
								Average	27.8414								Average	35.3965	48.2575	48.2575	134.804
								Stdev	4.78676								Stdev	5.19788	7.08648	7.08648	19.7956

## Sheet: Data S6
Production rates of seed and pod wall biomass
A. Seed biomass production rate
A1. Lipid production rate as AcCoA (2C) flux in nmol/mg/h								A2. Protein production rate flux in nmol/mg/h																												A3. Total starch glucose production rate flux in nmol/mg/h							A4. Total cell wall production rate flux in µmol/mg/h was calculated using the biomass percent described by Carey et al. (2020)
									Ala	Arg	Asp	Cys	Glu	Gly	His	Ile	Leu	Lys	Met	Phe	Pro	Ser	Thr	Tyr	Val		ALA	PYR group without ALA	Glu group	Asp group	Ser group	His group	Phe group											Percent of cell wall biomass was reported to be 30 ± 4%.
Rep_1	29.9507							Rep_1	0.202208	0.221091	0.349485	0	0.77075	0.241424	0.0830214	0.18888	0.308152	0.225127	0.0373803	0.155609	0.259106	0.125717	0.128414	0.218676	0.25291		0.202208	1.84428	1.25095	0.929287	0.367141	0.0830214	0.374286			Rep_1	0.7047							Cell wall in glucose-H2O molecular weight 162.156 µg/µmol
Rep_2	40.2607							Rep_2	0.138081	0.0784136	0.30638	0	0.56229	0.178375	0.0739284	0.189015	0.21265	0.124804	0.019248	0.109146	0.224235	0.103415	0.0834573	0.137326	0.257803		0.138081	1.46738	0.864938	0.722905	0.281791	0.0739284	0.246472			Rep_2	1.2963						Seed biomass production rate (µg biomass produced/mg total biomass/h)
Rep_3	29.7797							Rep_3	0.175463	0.186013	0.248153	0	0.481722	0.111209	0.0702128	0.126378	0.384512	0.125522	0.126473	0.134666	0.176213	0.127943	0.0981845	0.19791	0.188425		0.175463	1.78229	0.843949	0.72471	0.239152	0.0702128	0.332577			Rep_3	0.9036
																																											Amount of cell wall (nmol/mg/h)
Average	33.3304																									Average	0.171917	1.69798	0.986611	0.7923	0.296028	0.0757209	0.317778			Average	0.9682						Average	6.73586
Stdev	4.90098																									Stdev	0.0262995	0.165015	0.18711	0.0968667	0.0532122	0.00538049	0.0532188			Stdev	0.245801						Stdev	0.898114
Lower bound of AcCoA to lipid flux for MFA				28.4294																				Lower bound of flux for MFA			0.145617	1.53297	0.799501	0.695434	0.242816	0.0703404	0.264559			Lower bound of starch flux for MFA				0.722399			Lower bound of cell wall flux for MFA				5.83774
Upper bound of AcCoA to lipid flux for MFA				38.2314																				Upper bound flux for MFA			0.198216	1.863	1.17372	0.889167	0.34924	0.0811014	0.370997			Upper bound of starch flux for MFA				1.214			Upper bound of cell wall flux for MFA				7.63397
Note: The pod wall biomass production rate was calculated based on per pod which has average 7.6 mg DW
B. Pod wall biomass production rate
B1. Lipid production rate as AcCoA (2C) flux in nmol/pod/h								B2. Protein production rate flux in nmol/pod/h																												B3. Total starch glucose production rate flux in nmol/pod/h
									Ala	Arg	Asp	Cys	Glu	Gly	His	Ile	Leu	Lys	Met	Phe	Pro	Ser	Thr	Tyr	Val		ALA	PYR group without ALA	Glu group	Asp group	Ser group	His group	Phe group
Rep_1	1.45434							Rep_1	0.0361979	0.0138985	0.041413	0	0.0541327	0.0337654	0.00786246	0.0196947	0.0213558	0.0231403	0.00519421	0.0129759	0.017715	0.0324856	0.0287133	0.0162126	0.0248598		0.0361979	0.156622	0.0857462	0.118156	0.066251	0.00786246	0.0291885			Rep_1	0.201367
Rep_2	1.02329							Rep_2	0.0456882	0.018858	0.0416385	0	0.0652668	0.0285952	0.0114334	0.0233068	0.0279215	0.0285422	0.0321572	0.0199769	0.0264916	0.041404	0.0353446	0.0258653	0.0333163		0.0456882	0.202246	0.110616	0.160989	0.0699992	0.0114334	0.0458422			Rep_2	0.275237
Rep_3	1.69029							Rep_3	0.0170465	0.00495327	0.0147496	0	0.00939477	0.0175428	0.00212129	0.00554622	0.00318915	0.00699174	0.0082522	0.00441057	0.00301625	0.00796618	0.00897468	0.00429974	0.00637686		0.0170465	0.0348591	0.0173643	0.0445144	0.0255089	0.00212129	0.00871032			Rep_3	0.166336
Average	1.38931																									Average	0.0329776	0.131242	0.0712423	0.107886	0.0539197	0.00713904	0.0279137			Average	0.214313
Stdev	0.276158																									Stdev	0.0119126	0.0706526	0.0394273	0.0481019	0.0201476	0.0038359	0.0151858			Stdev	0.0453911
Note: The total biomass production rate of pod wall was insubstantial comapred to the seed biomass production rate

## Sheet: Data S7
Natural abundance-corrected isotopologue abundances of metabolites used in the 13C INST-MFA models and average 13C percentages of metabolites
The highest stdev value within biological stdev, 1% stdev (minimum stdev of LCMS based data used in 13C-MFA), or 5% relative stdev of mean is used for the model.
Though the trend of the mass isotopomer distribution in a metabolites from several U-13C glucose labeling studies for a specific duration of labeling was similar, we observed around 5% variability within mass isotopomers between studies.
This 5% variation is possible due to the biological variation among the siliques- actual age of rapidly growing silique, size and the number of embedded seeds, and also the instationary labeling strategy.
As eight different labeling experiments are integrated in one instationary model, we consider this 5% relative stdev of mean as one of the stdev selection criteria.
	Mean															Stdev
Compound	M0	M1	M2	M3	M4	M5	M6	M7	M8	M9	M10	M11	M12	Average 13C		M0	M1	M2	M3	M4	M5	M6	M7	M8	M9	M10	M11	M12
Source: U-13C6 glucose
Pod wall (PW)
ASP
T0	0.9996	0.0001	0	0.0002	0.0002									0.000375		0.04998	0.01	0.01	0.01	0.01
T2	0.9584	0.0169	0.0122	0.0122	0.0003									0.019775		0.04792	0.01	0.01	0.01	0.01
T4	0.9303	0.0271	0.0224	0.0195	0.0008									0.0334		0.046515	0.01	0.01	0.01	0.01
T8	0.8867	0.0434	0.0344	0.0314	0.0042									0.0558		0.044335	0.01	0.01	0.01	0.01
T16	0.8192	0.0828	0.0518	0.0403	0.0059									0.082725		0.04096	0.01	0.01	0.01	0.01
ASP Frag
T0	0.9985	0.0011	0.0002	0.0002										0.0007		0.049925	0.01	0.01	0.01
T2	0.9571	0.0171	0.018	0.0078										0.0255		0.047855	0.01	0.01	0.01
T4	0.9323	0.0265	0.0284	0.0128										0.0405667		0.046615	0.01	0.01	0.01
T8	0.8926	0.0425	0.0433	0.0215										0.0645333		0.04463	0.01	0.01	0.01
T16	0.835	0.078	0.0583	0.0287										0.0935667		0.04175	0.01	0.01	0.01
CIT/Aconitate
T0	0.9773	0.0082	0.0008	0.0062	0.0013	0.0008	0.0054							0.0116667		0.048865	0.01	0.01	0.01	0.01	0.01	0.01
T2	0.9555	0.0248	0.0176	0.0005	0.0016	0	0							0.0113167		0.047775	0.0214041	0.01	0.01	0.01	0.01	0.01
T4	0.9034	0.0361	0.0515	0.0024	0.0053	0.0007	0.0006							0.0291		0.04517	0.0215256	0.01	0.01	0.01	0.01	0.01
T8	0.8636	0.0496	0.0677	0.0081	0.0057	0.0022	0.0031							0.0436167		0.04318	0.0231948	0.01	0.01	0.01	0.01	0.01
T16	0.7871	0.0749	0.0925	0.0199	0.0234	0.0022	0							0.0707		0.039355	0.01	0.01	0.01	0.01	0.01	0.01
CIT/Aconitate Frag
T0	0.9861	0.0072	0.0003	0.0003	0.0061									0.008275		0.049305	0.01	0.01	0.01	0.01
T2	0.9676	0.0286	0.0024	0.0008	0.0007									0.00965		0.04838	0.0158534	0.01	0.01	0.01
T4	0.9226	0.0649	0.0065	0.0032	0.0029									0.024775		0.04613	0.0235264	0.01	0.01	0.01
T8	0.8865	0.0899	0.0096	0.0075	0.0065									0.0394		0.044325	0.0293013	0.01	0.01	0.01
T16	0.8143	0.1414	0.0285	0.0131	0.0027									0.062125		0.040715	0.01	0.01	0.01	0.01
GLU
T0	0.9998	0	0	0.0001	0.0001	0								0.00014		0.04999	0.0114952	0.01	0.01	0.01	0.01
T2	0.9675	0.0141	0.0178	0.0003	0.0003	0								0.01036		0.048375	0.01	0.01	0.01	0.01	0.01
T4	0.9248	0.0228	0.0488	0.0021	0.0012	0.0003								0.0266		0.04624	0.01	0.01	0.01	0.01	0.01
T8	0.846	0.0465	0.0915	0.0097	0.0044	0.0019								0.05714		0.0423	0.012386	0.0177931	0.01	0.01	0.01
T16	0.7087	0.0938	0.156	0.0259	0.0116	0.004								0.10998		0.035435	0.01	0.0132719	0.01	0.01	0.01
GLU frag
T0	0.9994	0	0.0004	0.0001	0.0001									0.000375		0.04997	0.01	0.01	0.01	0.01
T2	0.9692	0.0261	0.0039	0.0007	0									0.009		0.04846	0.01	0.01	0.01	0.01
T4	0.928	0.0571	0.0114	0.0033	0.0002									0.02265		0.0464	0.01	0.01	0.01	0.01
T8	0.8595	0.0995	0.0284	0.0106	0.0021									0.049125		0.042975	0.0211381	0.01	0.01	0.01
T16	0.7375	0.1831	0.0512	0.0234	0.0048									0.093725		0.036875	0.0207334	0.01	0.01	0.01
GLU frag positive
T0	0.9994	0	0.0004	0.0001	0.0001									0.000375		0.04997	0.01	0.01	0.01	0.01
T2	0.9749	0.0053	0.0197	0	0									0.011175		0.048745	0.01	0.01	0.01	0.01
T4	0.9418	0.0152	0.0423	0.0004	0.0002									0.02545		0.04709	0.01	0.01	0.01	0.01
T8	0.8851	0.0303	0.0809	0.0026	0.0012									0.051175		0.044255	0.01	0.0139348	0.01	0.01
T16	0.7272	0.0833	0.1649	0.0122	0.0123									0.124725		0.03636	0.0110698	0.0139712	0.01	0.01
Glucose
T0	0.9981	0.0009	0.0006	0	0	0	0.0004							0.00075		0.049905	0.01	0.01	0.01	0.01	0.01	0.01
T2	0.6465	0.0053	0.0058	0.0038	0.0035	0.0195	0.3156							0.3389		0.032325	0.01	0.01	0.01	0.01	0.01	0.0256589
T4	0.5814	0.0137	0.0102	0.009	0.0074	0.0242	0.3541							0.389383		0.06177	0.01	0.01	0.01	0.01	0.01	0.0543792
T8	0.4909	0.027	0.0181	0.0163	0.009	0.0272	0.4116							0.45895		0.0752882	0.01	0.01	0.01	0.01	0.01	0.0673528
T16	0.392	0.0369	0.023	0.0176	0.0145	0.0338	0.4821							0.54255		0.0369036	0.01	0.01	0.01	0.01	0.01	0.0285285
HP
T0	0.9887	0.0029	0	0.0043	0.002	0.0015	0.0006							0.00581667		0.049435	0.01	0.01	0.01	0.01	0.01	0.01
T2	0.4931	0.0473	0.0416	0.0481	0.0241	0.0271	0.3187							0.40315		0.024655	0.01	0.01	0.0303916	0.0135774	0.01	0.0367986
T4	0.4447	0.0644	0.0471	0.0471	0.0258	0.0334	0.3375							0.432517		0.022235	0.0157825	0.01	0.0245464	0.0147066	0.01	0.0211195
T8	0.3715	0.0715	0.0506	0.0606	0.033	0.0419	0.3709							0.4869		0.0270629	0.0343135	0.01	0.036313	0.0285631	0.0101775	0.0391169
T16	0.377	0.0954	0.0504	0.0529	0.0209	0.0265	0.3769							0.472067		0.01885	0.019552	0.020064	0.01	0.01	0.01	0.0288797
PGA
T0	0.9967	0.0021	0	0.0012										0.0019		0.049835	0.01	0.01	0.01
T4	0.8953	0.0481	0.0237	0.0329										0.0647333		0.044765	0.01	0.01	0.01
T8	0.8174	0.1132	0.0349	0.0345										0.0955		0.04087	0.01	0.01	0.01
SER
T0	1	0	0	0										0		0.05	0.01	0.01	0.01
T2	0.8898	0.0899	0.0196	0.0007										0.0437333		0.04449	0.0121807	0.01	0.01
T4	0.8386	0.1289	0.0312	0.0013										0.0650667		0.04193	0.01	0.01	0.01
T8	0.8027	0.1554	0.0392	0.0026										0.0805333		0.040135	0.0103075	0.01	0.01
T16	0.7237	0.2147	0.0549	0.0067										0.114867		0.036185	0.0265383	0.01	0.01
Succinate
T0	0.9968	0.0026	0.0002	0.0002	0.0002									0.0011		0.04984	0.01	0.01	0.01	0.01
T2	0.9784	0.0118	0.0097	0.0001	0									0.007875		0.04892	0.01	0.01	0.01	0.01
T4	0.9583	0.0165	0.0248	0.0003	0.0002									0.01695		0.047915	0.01	0.01	0.01	0.01
T8	0.9248	0.0276	0.044	0.0018	0.0018									0.03205		0.04624	0.0178537	0.0104018	0.01	0.01
T16	0.8119	0.0746	0.0981	0.0088	0.0065									0.0808		0.040595	0.0126411	0.01	0.01	0.01
Sucrose
T0	0.9848	0.0126	0.0025	0	0	0	0	0	0	0	0	0	0	0.00146667		0.04924	0.0125989	0.01	0.01	0.01	0.01	0.01	0.01	0.01	0.01	0.01	0.01	0.01
T2	0.6244	0.0338	0.013	0.0114	0.0035	0.0117	0.1433	0.0065	0.0092	0.0129	0.0044	0.0185	0.1075	0.23325		0.03122	0.01	0.01	0.01	0.01	0.01	0.01	0.01	0.01	0.01	0.01	0.01	0.01
T4	0.3573	0.0634	0.0319	0.026	0.0115	0.021	0.2146	0.025	0.0208	0.0238	0.0086	0.0288	0.1674	0.38425		0.017865	0.01	0.01	0.01	0.01	0.01	0.0151175	0.01	0.01	0.01	0.01	0.01	0.01
T8	0.2461	0.0859	0.0521	0.041	0.0225	0.0281	0.2274	0.0426	0.0292	0.0321	0.0112	0.0292	0.1525	0.415992		0.012305	0.01	0.01	0.01	0.01	0.01	0.0126397	0.01	0.01	0.01	0.01	0.01	0.01
T16	0.1822	0.0996	0.0646	0.0522	0.0307	0.0339	0.2145	0.0598	0.0335	0.0325	0.0162	0.0297	0.1506	0.436642		0.01	0.01	0.01	0.01	0.01	0.01	0.010725	0.01	0.01	0.01	0.01	0.01	0.01
UDPG
T0	0.9944	0.0023	0	0.0003	0.0002	0.0002	0.0027							0.00353333		0.04972	0.01	0.01	0.01	0.01	0.01	0.01
T2	0.3333	0.0506	0.0396	0.0375	0.0168	0.0447	0.4774							0.566233		0.0272423	0.01	0.01	0.01	0.01	0.0109261	0.02387
T4	0.2923	0.075	0.0548	0.0529	0.0253	0.0457	0.454							0.566167		0.0612887	0.01	0.01	0.01	0.0140575	0.01	0.0618365
T8	0.2771	0.0944	0.0609	0.0553	0.0278	0.047	0.4374							0.558783		0.030688	0.0120049	0.0114864	0.01	0.01	0.01117	0.0448959
T16	0.2509	0.1218	0.0654	0.0547	0.0282	0.0492	0.4298							0.55905		0.012545	0.042789	0.0124948	0.01	0.01	0.01	0.0276309
ALA
T0	0.9994	0	0	0.0006										0.0006		0.04997	0.01	0.01	0.01
T2	0.8373	0.0431	0.0511	0.0686										0.117033		0.041865	0.01	0.01	0.01
T4	0.7808	0.0652	0.0596	0.0944										0.155867		0.03904	0.01	0.01	0.0139991
T8	0.7373	0.0858	0.0698	0.107										0.182133		0.036865	0.01	0.01	0.01
T16	0.6291	0.1297	0.091	0.1503										0.2542		0.031455	0.01	0.01	0.01
ALA Frag
T0	0.9992	0	0.0008											0.0008		0.04996	0.01	0.01
T2	0.8409	0.0415	0.1176											0.13835		0.042045	0.01	0.01
T4	0.7911	0.0609	0.1479											0.17835		0.039555	0.01	0.0145034
T8	0.7511	0.0822	0.1668											0.2079		0.037555	0.01	0.0100945
T16	0.6592	0.1168	0.2241											0.2825		0.03296	0.01	0.0151919
PEP
T0	0.9928	0.0038	0.0002	0.0031										0.0045		0.04964	0.01	0.01	0.01
T8	0.8321	0.1036	0.0281	0.0363										0.0895667		0.041605	0.01	0.01	0.01
Cotyledon (CL)
ALA
T0	0.9999	0.0001	0	0										3.33333e-05		0.049995	0.01	0.01	0.01
T4	0.9118	0.0308	0.0163	0.0411										0.0622333		0.04559	0.01	0.01	0.01
T8	0.691	0.11	0.0734	0.1256										0.2112		0.03455	0.01	0.01	0.01
T16	0.5105	0.2304	0.1315	0.1276										0.292067		0.025525	0.01152	0.01	0.01
ALA Frag
T0	0.9988	0.0012	0											0.0006		0.04994	0.01	0.01
T4	0.9216	0.0203	0.0581											0.06825		0.04608	0.01	0.01
T8	0.7387	0.0781	0.1832											0.22225		0.036935	0.01	0.01
T16	0.6027	0.1846	0.2127											0.305		0.030135	0.01	0.010635
ASP
T0	0.9996	0.0001	0	0.0002	0.0002									0.000375		0.04998	0.01	0.01	0.01	0.01
T2	0.9897	0.0078	0	0.0023	0.0002									0.003875		0.049485	0.01	0.01	0.01	0.01
T4	0.8581	0.0867	0.023	0.0305	0.0017									0.05775		0.042905	0.01	0.01	0.01	0.01
T8	0.6594	0.1892	0.0804	0.0617	0.0094									0.143175		0.03297	0.01	0.01	0.01	0.01
T16	0.5712	0.2243	0.1051	0.0815	0.0179									0.18765		0.0365612	0.0177787	0.0115943	0.01	0.01
ASP Frag
T0	0.9985	0.0011	0.0002	0.0002										0.0007		0.049925	0.01	0.01	0.01
T2	0.9915	0.004	0.0028	0.0017										0.0049		0.049575	0.01	0.01	0.01
T4	0.8931	0.0521	0.0339	0.0209										0.0608667		0.044655	0.01	0.01	0.01
T8	0.7222	0.1486	0.0917	0.0375										0.148167		0.03611	0.01	0.01	0.01
T16	0.6442	0.1861	0.1175	0.0522										0.192567		0.0347349	0.020317	0.010744	0.01
CIT/Aconitate
T0	0.9773	0.0082	0.0008	0.0062	0.0013	0.0008	0.0054							0.0116667		0.048865	0.01	0.01	0.01	0.01	0.01	0.01
T2	0.9863	0.0062	0.006	0.0006	0.0009	0	0							0.00393333		0.049315	0.01	0.01	0.01	0.01	0.01	0.01
T4	0.9313	0.0395	0.0121	0.0043	0.0098	0.0008	0.0022							0.0221667		0.046565	0.0349173	0.0150309	0.01	0.01	0.01	0.01
T8	0.8773	0.0778	0.0319	0.0092	0.0027	0.001	0.0001							0.0309333		0.043865	0.0125763	0.01	0.01	0.01	0.01	0.01
T16	0.8659	0.0782	0.0331	0.0168	0.0039	0.0022	0							0.0369		0.043295	0.01	0.01	0.0116438	0.01	0.01	0.01
CIT/Aconitate Frag
T0	0.9861	0.0072	0.0003	0.0003	0.0061									0.008275		0.049305	0.01	0.01	0.01	0.01
T2	0.9838	0.0083	0.006	0.0009	0.0009									0.00665		0.04919	0.011665	0.01	0.01	0.01
T4	0.9615	0.0251	0.0024	0.0049	0.006									0.01715		0.048075	0.01	0.01	0.01	0.01
T8	0.8984	0.0814	0.016	0.0036	0.0007									0.03175		0.04492	0.0134395	0.01	0.01	0.01
T16	0.8787	0.0923	0.0174	0.0113	0.0003									0.04055		0.043935	0.01	0.0115877	0.01	0.01
GLU
T0	0.9933	0.0066	0	0.0001	0	0								0.00138		0.049665	0.0114952	0.01	0.01	0.01	0.01
T2	0.9875	0.0122	0.0001	0.0001	0	0								0.00254		0.049375	0.0106307	0.01	0.01	0.01	0.01
T4	0.9691	0.011	0.0163	0.0025	0.0008	0.0002								0.01106		0.048455	0.01	0.01	0.01	0.01	0.01
T8	0.8197	0.0671	0.0834	0.0217	0.0056	0.0024								0.06668		0.040985	0.01	0.01	0.01	0.01	0.01
T16	0.7257	0.0949	0.1248	0.0375	0.0129	0.0042								0.10592		0.036285	0.0113939	0.01	0.01	0.01	0.01
GLU Frag
T0	0.9994	0	0.0004	0.0001	0.0001									0.000375		0.04997	0.01	0.01	0.01	0.01
T2	0.9873	0.0111	0.0014	0.0002	0									0.003625		0.049365	0.01	0.01	0.01	0.01
T4	0.9682	0.0201	0.0087	0.0027	0.0003									0.0117		0.04841	0.01	0.01	0.01	0.01
T8	0.8275	0.1059	0.0446	0.0192	0.0028									0.065975		0.041375	0.01	0.01	0.01	0.01
T16	0.7398	0.1494	0.0745	0.0312	0.0051									0.1031		0.03699	0.01	0.01	0.01	0.01
GLU Frag Positive
T0	0.9977	0	0.0022	0.0001	0									0.001175		0.049885	0.01	0.01	0.01	0.01
T2	0.9982	0	0.0016	0.0002	0									0.00095		0.04991	0.0103051	0.01	0.01	0.01
T4	0.9844	0.0031	0.0114	0.0009	0.0002									0.00735		0.04922	0.01	0.01	0.01	0.01
T8	0.878	0.0419	0.0696	0.0053	0.0052									0.05445		0.0439	0.01	0.01	0.01	0.01
T16	0.7667	0.0817	0.1236	0.016	0.0121									0.106325		0.038335	0.0106985	0.01	0.01	0.01
Glucose
T0	0.9981	0.0009	0.0006	0	0	0	0.0004							0.00075		0.049905	0.01	0.01	0.01	0.01	0.01	0.01
T2	0.9893	0.0021	0.0032	0.0005	0.0002	0.0002	0.0045							0.00646667		0.049465	0.01	0.01	0.01	0.01	0.01	0.01
T4	0.9674	0.0092	0.0058	0.0024	0.0013	0.0012	0.0127							0.0192333		0.04837	0.01	0.01	0.01	0.01	0.01	0.01
T8	0.9431	0.012	0.0099	0.0068	0.0036	0.003	0.0217							0.0353		0.047155	0.01	0.01	0.01	0.01	0.01	0.01
T16	0.9227	0.0142	0.0113	0.0094	0.0051	0.0045	0.0329							0.0508833		0.046135	0.01	0.01	0.01	0.01	0.01	0.01
HP
T0	0.9952	0.0032	0	0.0005	0.0007	0	0.0004							0.00165		0.04976	0.01	0.01	0.01	0.01	0.01	0.01
T2	0.9785	0.013	0.0033	0.0023	0	0	0.0029							0.00731667		0.048925	0.01	0.01	0.01	0.01	0.01	0.01
T4	0.775	0.0872	0.0013	0.0395	0.0185	0.0084	0.07							0.12405		0.03875	0.0127674	0.01	0.01	0.01	0.01	0.01
T8	0.4291	0.1361	0.1252	0.0957	0.0581	0.033	0.1229							0.3014		0.0448733	0.01	0.0190171	0.01	0.01	0.01	0.016005
T16	0.4273	0.1426	0.1175	0.0992	0.0664	0.0351	0.1119							0.29795		0.021365	0.0114424	0.01	0.01	0.01	0.01	0.0119659
PGA
T0	0.9956	0.003	0	0.0013										0.0023		0.04978	0.01	0.01	0.01
T2	0.9768	0.0091	0	0.0141										0.0171333		0.04884	0.01	0.01	0.01
T4	0.814	0.0704	0.016	0.0996										0.133733		0.0407	0.0239144	0.016934	0.0144194
T8	0.5636	0.148	0.0988	0.1896										0.3048		0.0422166	0.0190708	0.0291118	0.012612
T16	0.5636	0.1461	0.0933	0.197										0.3079		0.0317331	0.015654	0.0208141	0.0170001
S7P
T0	0.9971	0.0001	0	0	0.0024	0.0004	0	0						0.00167143		0.049855	0.01	0.01	0.01	0.0283158	0.01	0.01	0.01
T2	0.9182	0.0276	0.0031	0.0039	0.0441	0	0.0031	0						0.0343571		0.0476558	0.01	0.01	0.01	0.0481543	0.01	0.01	0.01
T4	0.5462	0.1435	0.1275	0.0745	0.0579	0.0316	0.0112	0.0076						0.161714		0.0729997	0.01	0.0269161	0.02064	0.0422118	0.0130223	0.01	0.01
T8	0.2384	0.1811	0.209	0.1243	0.1264	0.0732	0.0285	0.0191						0.3069		0.0266305	0.0184587	0.0210773	0.01	0.0197581	0.0166582	0.0157906	0.01
T16	0.1987	0.165	0.1965	0.1783	0.1193	0.08	0.0475	0.0146						0.336757		0.0302018	0.0123448	0.01	0.01	0.0248342	0.01	0.0187366	0.01
SER
T0	0.9967	0.0033	0	0										0.0011		0.049835	0.01	0.01	0.01
T2	0.9924	0.0034	0.0026	0.0016										0.00446667		0.04962	0.01	0.01	0.01
T4	0.9131	0.0501	0.019	0.0178										0.0471667		0.045655	0.01	0.01	0.01
T8	0.7725	0.1358	0.061	0.0308										0.116733		0.038625	0.01	0.01	0.01
T16	0.7397	0.1558	0.06	0.0445										0.136433		0.036985	0.0322757	0.01	0.01
Succinate
T0	0.9968	0.0026	0.0002	0.0002	0.0002									0.0011		0.04984	0.01	0.01	0.01	0.01
T2	0.9953	0.0027	0.0014	0	0.0006									0.001975		0.049765	0.01	0.01	0.01	0.01
T4	0.971	0.0086	0.0185	0.0011	0.0009									0.013125		0.04855	0.01	0.01	0.01	0.01
T8	0.8359	0.0592	0.0865	0.0105	0.0078									0.073725		0.041795	0.01	0.01	0.01	0.01
T16	0.7521	0.0956	0.1218	0.0211	0.0094									0.110025		0.037605	0.0273713	0.01	0.01	0.01
Sucrose
T0	0.9848	0.0126	0.0025	0	0	0	0	0	0	0	0	0	0	0.00146667		0.04924	0.0125989	0.01	0.01	0.01	0.01	0.01	0.01	0.01	0.01	0.01	0.01	0.01
T2	0.9255	0.0279	0.0049	0.003	0.0011	0.0018	0.0208	0.0003	0.0011	0.0015	0.0005	0.0016	0.0099	0.029225		0.046275	0.0141441	0.01	0.01	0.01	0.01	0.01	0.01	0.01	0.01	0.01	0.01	0.01
T4	0.7071	0.054	0.0265	0.0194	0.0085	0.0099	0.0933	0.0058	0.0076	0.0087	0.0036	0.0086	0.047	0.140233		0.035355	0.0150508	0.01	0.01	0.01	0.01	0.01	0.01	0.01	0.01	0.01	0.01	0.01
T8	0.3482	0.1094	0.071	0.0554	0.0315	0.0281	0.1652	0.0324	0.0243	0.0245	0.011	0.0166	0.0825	0.299967		0.018323	0.01	0.01	0.01	0.01	0.01	0.01	0.01	0.01	0.01	0.01	0.01	0.01
T16	0.2194	0.1049	0.0826	0.0683	0.0446	0.0378	0.1717	0.0591	0.0364	0.0332	0.0156	0.0228	0.1035	0.377092		0.01097	0.0171975	0.01	0.01	0.01	0.01	0.01	0.01	0.01	0.01	0.01	0.01	0.01
6PG
T0	0.9946	0.005	0.0003	0	0	0	0							0.000933333		0.04973	0.01	0.01	0.01	0.01	0.01	0.01
T8	0.4808	0.1658	0.1018	0.0864	0.0561	0.0387	0.0704							0.244817		0.02404	0.01	0.01	0.01	0.01	0.01	0.01
T16	0.4117	0.1817	0.1207	0.0968	0.0634	0.0455	0.0802							0.2793		0.0234154	0.01	0.01	0.01	0.01	0.01	0.0144484
AcCoA
T0	0.9973	0.0014	0.0013											0.002		0.049865	0.01	0.01
T8	0.7663	0.0805	0.1532											0.19345		0.038315	0.01	0.01
T16	0.6916	0.1249	0.1835											0.24595		0.03458	0.0411763	0.0240702
P5P
T0	0.9906	0.0085	0.0001	0.0003	0.0003	0.0003								0.00246		0.04953	0.01	0.01	0.01	0.01	0.01
T8	0.5439	0.1555	0.1465	0.1021	0.0039	0.0482								0.20228		0.0561653	0.0151637	0.01	0.01	0.0556657	0.01
T16	0.4712	0.1735	0.1727	0.1112	0.0041	0.0673								0.24108		0.02356	0.01	0.028879	0.01	0.05675	0.01
UDPG
T0	0.9944	0.0023	0	0.0003	0.0002	0.0002	0.0027							0.00353333		0.04972	0.01	0.01	0.01	0.01	0.01	0.01
T2	0.9518	0.0235	0	0.0065	0.0033	0.0009	0.014							0.0241167		0.04759	0.0145899	0.01	0.01	0.01	0.01	0.01
T4	0.7003	0.0998	0.0471	0.0461	0.0214	0.0087	0.0766							0.1535		0.035015	0.01	0.01	0.0135403	0.01	0.01	0.010387
T8	0.4031	0.1637	0.1175	0.1011	0.0544	0.0307	0.1295							0.30835		0.0364133	0.014765	0.0146341	0.01	0.0120044	0.01	0.0142088
T16	0.3466	0.1694	0.1212	0.1077	0.0611	0.04	0.1542							0.35075		0.01733	0.01	0.01	0.0198656	0.01	0.01	0.0110184
RUBP
T0	0.9946	0.005	0.0003	0	0	0								0.00112		0.04973	0.01	0.01	0.01	0.01	0.01
T8	0.3846	0.0963	0.3612	0.0797	0.0511	0.0271								0.27954		0.0867066	0.028771	0.096259	0.0134224	0.0211014	0.023761
T16	0.3044	0.1318	0.3655	0.1005	0.0725	0.0253								0.31616		0.0674517	0.0390753	0.104007	0.0275442	0.0565837	0.0181391
Source: 13CO2 (in planta study)
Pod wall (PW)
ASP
T0	0.9996	0.0001	0	0.0002	0.0002									0.000375		0.05	0.01	0.01	0.01	0.01
T8	0.6159	0.0979	0.0955	0.1078	0.0828									0.235875		0.0398	0.01	0.0143	0.0101	0.01
ASP Frag
T0	0.9985	0.0011	0.0002	0.0002										0.0007		0.0499	0.01	0.01	0.01
T8	0.6472	0.1119	0.1279	0.113										0.235567		0.0386	0.013	0.0156	0.0108
S7P
T0	0.9971	0.0009	0.0017	0.0003	0	0	0	0						0.000742857		0.0499	0.01	0.01	0.01	0.01	0.01	0.01	0.01
T8	0.0894	0.1531	0.2175	0.2139	0.1784	0.1015	0.0388	0.0075						0.390886		0.0196	0.0396	0.0442	0.0142	0.0383	0.0379	0.025	0.01
GLU
T0	0.9998	0	0	0.0001	0.0001	0								0.00014		0.05	0.01	0.01	0.01	0.01	0.01
T8	0.8261	0.07	0.0629	0.0323	0.0049	0.0038								0.06626		0.0413	0.01	0.01	0.01	0.01	0.01
GLU Frag positive
T0	0.9994	0	0.0004	0.0001	0.0001									0.000375		0.05	0.01	0.01	0.01	0.01
T8	0.8382	0.0747	0.0743	0.0093	0.0035									0.0663		0.0419	0.01	0.01	0.01	0.01
RUBP
T0	0.9837	0.0007	0.0152	0	0	0.0005								0.00672		0.0492	0.01	0.0147	0.01	0.01	0.01
T8	0.1586	0.2212	0.267	0.1931	0.1161	0.044								0.40378		0.0241	0.0232	0.0421	0.0248	0.0259	0.0145
PEP
T0	0.9928	0.0038	0.0002	0.0031										0.0045		0.0496	0.01	0.01	0.01
T8	0.3209	0.3049	0.2763	0.0979										0.383733		0.0642	0.0152	0.0413	0.0184
HP
T0	0.9887	0.0029	0	0.0043	0.002	0.0015	0.0006							0.00581667		0.0494	0.01	0.01	0.01	0.01	0.01	0.01
T8	0.4123	0.0846	0.1116	0.1143	0.1105	0.1023	0.0643							0.331667		0.0344	0.019	0.0197	0.01	0.01	0.01	0.01
PGA
T0	0.9967	0.0021	0	0.0012										0.0019		0.0498	0.01	0.01	0.01
T8	0.0952	0.188	0.3407	0.3761										0.6659		0.0161	0.01	0.0175	0.0188
Succinate
T0	0.9968	0.0026	0.0002	0.0002	0.0002									0.0011		0.0498	0.01	0.01	0.01	0.01
T8	0.8802	0.0518	0.0554	0.0075	0.0051									0.051375		0.044	0.0117	0.01	0.01	0.01
Sucrose
T0	0.9848	0.0126	0.0025	0	0	0	0	0	0	0	0	0	0	0.00146667		0.0492	0.0126	0.01	0.01	0.01	0.01	0.01	0.01	0.01	0.01	0.01	0.01	0.01
T8	0.5603	0.0343	0.0316	0.0304	0.0359	0.0465	0.0436	0.0216	0.0331	0.0454	0.0536	0.0453	0.0185	0.242275		0.0309	0.01	0.01	0.01	0.01	0.01	0.01	0.01	0.01	0.01	0.01	0.01	0.01
UDPG
T0	0.9944	0.0023	0	0.0003	0.0002	0.0002	0.0027							0.00353333		0.0497	0.01	0.01	0.01	0.01	0.01	0.01
T8	0.3319	0.0748	0.1113	0.1255	0.1307	0.1367	0.0891							0.402467		0.0485	0.0186	0.0216	0.0158	0.01	0.01	0.0119
ALA
T0	0.9916	0.008	0.0002	0.0002										0.003		0.0496	0.01	0.01	0.01
T8	0.5103	0.1768	0.1678	0.1451										0.3159		0.0255	0.01	0.01	0.015
ALA Frag
T0	0.9936	0.006	0.0004											0.0034		0.0497	0.01	0.01
T8	0.5583	0.2081	0.2336											0.33765		0.0279	0.0104	0.0117
Cotyledon (CL)
ALA
T0	0.9999	0.0001	0	0										3.33333e-05		0.05	0.01	0.01	0.01
T8	0.9079	0.0386	0.0258	0.0277										0.0577667		0.0454	0.01	0.01	0.01
ALA Frag
T0	0.9988	0.0012	0											0.0006		0.0499	0.01	0.01
T8	0.923	0.0344	0.0427											0.0599		0.0461	0.01	0.01
ASP
T0	0.9996	0.0001	0	0.0002	0.0002									0.000375		0.05	0.01	0.01	0.01	0.01
T8	0.864	0.0951	0.0252	0.0142	0.0015									0.048525		0.0432	0.01	0.01	0.01	0.01
ASP Frag
T0	0.9985	0.0011	0.0002	0.0002										0.0007		0.0499	0.01	0.01	0.01
T8	0.8956	0.0694	0.0273	0.0076										0.0489333		0.0448	0.01	0.01	0.01
AcCoA
T0	0.9908	0.0092	0											0.0046		0.0495	0.01	0.01
T8	0.8841	0.0603	0.0557											0.08585		0.0442	0.0172	0.0124
6PG
T0	0.9985	0	0.0015	0	0	0	0							0.0005		0.0499	0.01	0.01	0.01	0.01	0.01	0.01
T8	0.7236	0.1057	0.0553	0.0484	0.0341	0.0204	0.0125							0.112483		0.0362	0.01	0.01	0.01	0.01	0.01	0.01
GLU
T0	0.9933	0.0066	0	0.0001	0	0								0.00138		0.0497	0.01	0.01	0.01	0.01	0.01
T8	0.9453	0.0331	0.0174	0.0036	0.0003	0.0003								0.01628		0.0473	0.01	0.01	0.01	0.01	0.01
GLU Frag positive
T0	0.9994	0	0.0004	0.0001	0.0001									0.000375		0.05	0.01	0.01	0.01	0.01
T8	0.9506	0.0278	0.0204	0.0011	0.0002									0.018175		0.0475	0.01	0.01	0.01	0.01
RUBP
T0	0.9946	0.005	0.0003	0	0	0								0.00112		0.0497	0.01	0.01	0.01	0.01	0.01
T8	0.6481	0.098	0.1609	0.0635	0.0258	0.0037								0.1464		0.0415	0.0253	0.0453	0.0196	0.01	0.01
Glucose
T0	0.9981	0.0009	0.0006	0	0	0	0.0004							0.00075		0.0499	0.01	0.01	0.01	0.01	0.01	0.01
T8	0.9512	0.0086	0.0093	0.0075	0.0077	0.0083	0.0073							0.0276333		0.0476	0.01	0.01	0.01	0.01	0.01	0.01
HP
T0	0.9952	0.0032	0	0.0005	0.0007	0	0.0004							0.00165		0.0498	0.01	0.01	0.01	0.01	0.01	0.01
T8	0.8111	0.0643	0.0407	0.0321	0.0204	0.0167	0.0147							0.08255		0.0406	0.01	0.01	0.01	0.01	0.01	0.01
S7P
T0	0.9971	0.0001	0	0	0.0024	0.0004	0	0						0.00167143		0.0499	0.01	0.01	0.01	0.0283	0.01	0.01	0.01
T8	0.643	0.1509	0.1143	0.0582	0.0229	0.0092	0.0013	0.0002						0.100129		0.0321	0.0137	0.01	0.01	0.01	0.01	0.01	0.01
Succinate
T0	0.9968	0.0026	0.0002	0.0002	0.0002									0.0011		0.0498	0.01	0.01	0.01	0.01
T8	0.953	0.0306	0.0145	0.0014	0.0004									0.01635		0.0477	0.01	0.01	0.01	0.01
Sucrose
T0	0.9848	0.0126	0.0025	0	0	0	0	0	0	0	0	0	0	0.00146667		0.0492	0.0126	0.01	0.01	0.01	0.01	0.01	0.01	0.01	0.01	0.01	0.01	0.01
T8	0.8139	0.0279	0.018	0.0168	0.0167	0.0204	0.0188	0.0064	0.0094	0.0128	0.0157	0.0154	0.0078	0.0875917		0.0407	0.01	0.01	0.01	0.01	0.01	0.01	0.01	0.01	0.01	0.01	0.01	0.01
UDPG
T0	0.9944	0.0023	0	0.0003	0.0002	0.0002	0.0027							0.00353333		0.0497	0.01	0.01	0.01	0.01	0.01	0.01
T8	0.812	0.0436	0.0464	0.037	0.0213	0.0205	0.0192							0.0917167		0.0406	0.01	0.01	0.01	0.01	0.01	0.01
Source: 13C4 MAL
Pod wall (PW)
ASP
T0	0.9996	0.0001	0	0.0002	0.0002									0.000375		0.04998	0.01	0.01	0.01	0.01
T16	0.4654	0.0596	0.0601	0.0223	0.3927									0.454375		0.0265595	0.01	0.01	0.01	0.0200829
ASP Frag
T0	0.9985	0.0011	0.0002	0.0002										0.0007		0.049925	0.01	0.01	0.01
T16	0.4828	0.0735	0.0467	0.397										0.452633		0.0271751	0.01	0.01	0.0203273
CIT/Aconitate
T0	0.9773	0.0082	0.0008	0.0062	0.0013	0.0008	0.0054							0.0116667		0.048865	0.01	0.01	0.01	0.01	0.01	0.01
T16	0.4873	0.0564	0.0704	0.023	0.3161	0.0146	0.0323							0.299567		0.0412452	0.01	0.01	0.01	0.0235732	0.01	0.01
CIT/Aconitate Frag
T0	0.9861	0.0072	0.0003	0.0003	0.0061									0.008275		0.049305	0.01	0.01	0.01	0.01
T16	0.5089	0.0861	0.04	0.3259	0.0392									0.32515		0.0384126	0.01	0.01	0.0257849	0.01
GLU
T0	0.9998	0	0	0.0001	0.0001	0								0.00014		0.04999	0.01	0.01	0.01	0.01	0.01
T16	0.589	0.0696	0.0555	0.2412	0.0164	0.0283								0.22226		0.02945	0.0106602	0.01	0.01206	0.01	0.01
GLU Frag
T0	0.9994	0	0.0004	0.0001	0.0001									0.000375		0.04997	0.01	0.01	0.01	0.01
T16	0.5957	0.0879	0.0548	0.2294	0.0322									0.253625		0.029785	0.01	0.01	0.0116767	0.01
GLU Frag positive
T0	0.9994	0	0.0004	0.0001	0.0001									0.000375		0.04997	0.01	0.01	0.01	0.01
T16	0.6056	0.0797	0.2651	0.0189	0.0308									0.19745		0.03028	0.01	0.013255	0.01	0.01
Glucose
T0	0.9981	0.0009	0.0006	0	0	0	0.0004							0.00075		0.049905	0.01	0.01	0.01	0.01	0.01	0.01
T16	0.9482	0.0408	0.009	0.0017	0.0002	0	0.0001							0.0108833		0.04741	0.01	0.01	0.01	0.01	0.01	0.01
HP
T0	0.9887	0.0029	0	0.0043	0.002	0.0015	0.0006							0.00581667		0.049435	0.01	0.01	0.01	0.01	0.01	0.01
T16	0.8139	0.1301	0	0.0296	0.0181	0.0076	0.0007							0.0555833		0.0544834	0.0437064	0.01	0.011633	0.013312	0.01	0.01
SER
T0	0.9986	0.0012	0	0.0002										0.0006		0.04993	0.01	0.01	0.01
T16	0.8413	0.1478	0.0109	0										0.0565333		0.0465502	0.041354	0.01	0.01
Succinate
T0	0.9968	0.0026	0.0002	0.0002	0.0002									0.0011		0.04984	0.01	0.01	0.01	0.01
T16	0.6611	0.0477	0.2452	0.0134	0.0325									0.177075		0.0402521	0.01	0.036321	0.01	0.01
Sucrose
T0	0.9848	0.0126	0.0025	0	0	0	0	0	0	0	0	0	0	0.00146667		0.04924	0.01	0.01	0.01	0.01	0.01	0.01	0.01	0.01	0.01	0.01	0.01	0.01
T16	0.7807	0.1709	0.0358	0.0094	0.0021	0.0003	0.0006	0	0	0	0	0	0	0.0236833		0.039035	0.0158295	0.01	0.01	0.01	0.01	0.01	0.01	0.01	0.01	0.01	0.01	0.01
UDPG
T0	0.9944	0.0023	0	0.0003	0.0002	0.0002	0.0027							0.00353333		0.04972	0.01	0.01	0.01	0.01	0.01	0.01
T16	0.8614	0.1163	0.0194	0.0029	0	0	0							0.0273		0.04307	0.0369129	0.01	0.01	0.01	0.01	0.01
ALA
T0	0.9874	0.01	0	0.0026										0.00593333		0.04937	0.01	0.01	0.01
T16	0.7677	0.1129	0.0215	0.0979										0.149867		0.038385	0.0253476	0.01	0.01
ALA Frag
T0	0.9931	0.0042	0.0027											0.0048		0.049655	0.01	0.01
T16	0.8098	0.0863	0.1039											0.14705		0.04049	0.0187736	0.01
Cotyledon (CL)
ALA
T0	0.9999	0.0001	0	0										3.33333e-05		0.049995	0.01	0.01	0.01
T16	0.9462	0.0503	0.0017	0.0017										0.0196		0.04731	0.01	0.01	0.01
ALA Frag
T0	0.9988	0.0012	0											0.0006		0.04994	0.01	0.01
T16	0.9597	0.036	0.0043											0.0223		0.047985	0.01	0.01
ASP
T0	0.9996	0.0001	0	0.0002	0.0002									0.000375		0.04998	0.01	0.01	0.01	0.01
T16	0.8995	0.0772	0.0129	0.0088	0.0016									0.03395		0.044975	0.01	0.01	0.01	0.01
ASP Frag
T0	0.9985	0.0011	0.0002	0.0002										0.0007		0.049925	0.01	0.01	0.01
T16	0.9192	0.061	0.0138	0.0061										0.0356333		0.04596	0.01	0.01	0.01
CIT/Aconitate
T0	0.9773	0.0082	0.0008	0.0062	0.0013	0.0008	0.0054							0.0116667		0.048865	0.01	0.01	0.01	0.01	0.01	0.01
T16	0.9392	0.0413	0.0032	0.0131	0.0011	0.0017	0.0003							0.01695		0.04696	0.0100758	0.01	0.01	0.01	0.01	0.01
CIT/Aconitate Frag
T0	0.9861	0.0072	0.0003	0.0003	0.0061									0.008275		0.049305	0.01	0.01	0.01	0.01
T16	0.9523	0.0362	0.0062	0.0044	0.0009									0.01635		0.047615	0.0101792	0.01	0.01	0.01
GLU
T0	0.9933	0.0066	0	0.0001	0	0								0.00138		0.049665	0.01	0.01	0.01	0.01	0.01
T16	0.8808	0.0558	0.0191	0.039	0.0013	0.0039								0.04714		0.04404	0.01	0.01	0.01	0.01	0.01
GLU Frag
T0	0.9994	0	0.0004	0.0001	0.0001									0.000375		0.04997	0.01	0.01	0.01	0.01
T16	0.8849	0.0557	0.019	0.0364	0.004									0.054725		0.044245	0.01	0.01	0.01	0.01
GLU Frag positive
T0	0.995	0.005	0	0	0									0.00125		0.04975	0.01	0.01	0.01	0.01
T16	0.9072	0.0447	0.0404	0.0025	0.0051									0.03835		0.04536	0.01	0.01	0.01	0.01
Glucose
T0	0.9981	0.0009	0.0006	0	0	0	0.0004							0.00075		0.049905	0.01	0.01	0.01	0.01	0.01	0.01
T16	0.9807	0.0139	0.005	0.0004	0	0	0							0.00418333		0.049035	0.01	0.01	0.01	0.01	0.01	0.01
HP
T0	0.9952	0.0032	0	0.0005	0.0007	0	0.0004							0.00165		0.04976	0.01	0.01	0.01	0.01	0.01	0.01
T16	0.9103	0.0853	0	0.0017	0.0027	0	0							0.0168667		0.045515	0.0180729	0.01	0.01	0.01	0.01	0.01
SER
T0	0.9967	0.0033	0	0										0.0011		0.049835	0.01	0.01	0.01
T16	0.9437	0.0537	0.0026	0										0.0196333		0.047185	0.01	0.01	0.01
Succinate
T0	0.9968	0.0026	0.0002	0.0002	0.0002									0.0011		0.04984	0.01	0.01	0.01	0.01
T16	0.8797	0.0649	0.0471	0.003	0.0053									0.047325		0.043985	0.0122678	0.01	0.01	0.01
Sucrose
T0	0.9848	0.0126	0.0025	0	0	0	0	0	0	0	0	0	0	0.00146667		0.04924	0.01	0.01	0.01	0.01	0.01	0.01	0.01	0.01	0.01	0.01	0.01	0.01
T16	0.7802	0.1788	0.032	0.0074	0.0013	0.0001	0	0	0	0	0	0	0	0.0225583		0.03901	0.0180062	0.01	0.01	0.01	0.01	0.01	0.01	0.01	0.01	0.01	0.01	0.01
Source: 13C5 GLN
Pod wall (PW)
ASP
T0	0.9996	0.0001	0	0.0002	0.0002									0.000375		0.04998	0.01	0.01	0.01	0.01
T16	0.9149	0.0238	0.0054	0.0047	0.0512									0.063375		0.045745	0.01	0.01	0.01	0.01
ASP Frag
T0	0.9985	0.0011	0.0002	0.0002										0.0007		0.049925	0.01	0.01	0.01
T16	0.9191	0.0216	0.0072	0.0522										0.0642		0.045955	0.01	0.01	0.01
CIT/Aconitate
T0	0.9773	0.0082	0.0008	0.0062	0.0013	0.0008	0.0054							0.0116667		0.048865	0.01	0.01	0.01	0.01	0.01	0.01
T16	0.921	0.0278	0.01	0.0017	0.0385	0.0009	0							0.0352333		0.04605	0.01	0.01	0.01	0.0117701	0.01	0.01
CIT/Aconitate Frag
T0	0.9861	0.0072	0.0003	0.0003	0.0061									0.008275		0.049305	0.01	0.01	0.01	0.01
T16	0.9294	0.029	0.0015	0.0401	0									0.038075		0.04647	0.01	0.01	0.0112859	0.01
GLU
T0	0.9998	0	0	0.0001	0.0001	0								0.00014		0.04999	0.01	0.01	0.01	0.01	0.01
T16	0.6733	0.0252	0.0103	0.0344	0.0075	0.2494								0.2852		0.033665	0.01	0.01	0.01	0.01	0.0158291
GLU Frag
T0	0.9994	0	0.0004	0.0001	0.0001									0.000375		0.04997	0.01	0.01	0.01	0.01
T16	0.6789	0.0263	0.0092	0.0373	0.2483									0.28745		0.033945	0.01	0.01	0.01	0.0158972
GLU Frag positive
T0	0.9994	0	0.0004	0.0001	0.0001									0.000375		0.04997	0.01	0.01	0.01	0.01
T16	0.6605	0.0247	0.0367	0.0165	0.2616									0.2985		0.033025	0.01	0.01	0.01	0.01308
Glucose
T0	0.9981	0.0009	0.0006	0	0	0	0.0004							0.00075		0.049905	0.01	0.01	0.01	0.01	0.01	0.01
T16	0.9813	0.0158	0.0026	0.0003	0	0	0							0.00365		0.049065	0.01	0.01	0.01	0.01	0.01	0.01
HP
T0	0.9887	0.0029	0	0.0043	0.002	0.0015	0.0006							0.00581667		0.049435	0.01	0.01	0.01	0.01	0.01	0.01
T16	0.8826	0.0604	0	0.0443	0.0113	0.0007	0.0008							0.0411333		0.04413	0.0225704	0.01	0.0140021	0.0159714	0.01	0.01
SER
T0	0.9986	0.0012	0	0.0002										0.0006		0.04993	0.01	0.01	0.01
T16	0.9528	0.0472	0	0										0.0157333		0.04764	0.01	0.01	0.01
Succinate
T0	0.9968	0.0026	0.0002	0.0002	0.0002									0.0011		0.04984	0.01	0.01	0.01	0.01
T16	0.7132	0.014	0.0248	0.0087	0.2393									0.261725		0.03566	0.01	0.01	0.01	0.0161783
Sucrose
T0	0.9848	0.0126	0.0025	0	0	0	0	0	0	0	0	0	0	0.00146667		0.04924	0.01	0.01	0.01	0.01	0.01	0.01	0.01	0.01	0.01	0.01	0.01	0.01
T16	0.9072	0.0852	0.0062	0.0009	0.0002	0	0.0003	0	0	0	0	0	0	0.008575		0.04536	0.01	0.01	0.01	0.01	0.01	0.01	0.01	0.01	0.01	0.01	0.01	0.01
UDPG
T0	0.9944	0.0023	0	0.0003	0.0002	0.0002	0.0027							0.00353333		0.04972	0.01	0.01	0.01	0.01	0.01	0.01
T16	0.9592	0.0331	0.0052	0.0025	0	0	0							0.0085		0.04796	0.0194797	0.01	0.01	0.01	0.01	0.01
ALA
T0	0.9874	0.01	0	0.0026										0.00593333		0.04937	0.01	0.01	0.01
T16	0.9536	0.033	0.0004	0.013										0.0242667		0.04768	0.01	0.01	0.01
ALA Frag
T0	0.9931	0.0042	0.0027											0.0048		0.049655	0.01	0.01
T16	0.9633	0.0225	0.0142											0.02545		0.048165	0.01	0.01
Cotyledon (CL)
ALA
T0	0.9874	0.01	0	0.0026										0.00593333		0.04937	0.01	0.01	0.01
T16	0.9559	0.0395	0	0.0046										0.0177667		0.047795	0.01	0.01	0.01
ALA Frag
T0	0.9931	0.0042	0.0027											0.0048		0.049655	0.01	0.01
T16	0.9655	0.0271	0.0075											0.02105		0.048275	0.01	0.01
ASP
T0	0.9996	0.0001	0	0.0002	0.0002									0.000375		0.04998	0.01	0.01	0.01	0.01
T16	0.885	0.0633	0.0141	0.0223	0.0152									0.0548		0.04425	0.01	0.01	0.01	0.01
ASP Frag
T0	0.9985	0.0011	0.0002	0.0002										0.0007		0.049925	0.01	0.01	0.01
T16	0.9033	0.0472	0.0229	0.0267										0.0577		0.045165	0.01	0.01	0.01
CIT/Aconitate
T0	0.9773	0.0082	0.0008	0.0062	0.0013	0.0008	0.0054							0.0116667		0.048865	0.01	0.01	0.01	0.01	0.01	0.01
T16	0.9285	0.0214	0.0023	0.0129	0.0068	0.0278	0.0003							0.0387833		0.046425	0.01	0.01	0.01	0.01	0.0148097	0.01
CIT/Aconitate Frag
T0	0.9861	0.0072	0.0003	0.0003	0.0061									0.008275		0.049305	0.01	0.01	0.01	0.01
T16	0.937	0.0206	0.0072	0.0323	0.0029									0.035875		0.04685	0.01	0.01	0.0106013	0.01
GLU
T0	0.9933	0.0066	0	0.0001	0	0								0.00138		0.049665	0.01	0.01	0.01	0.01	0.01
T16	0.8398	0.0382	0.0149	0.0317	0.0024	0.0729								0.10744		0.04199	0.01	0.01	0.01	0.01	0.01
GLU Frag
T0	0.9994	0	0.0004	0.0001	0.0001									0.000375		0.04997	0.01	0.01	0.01	0.01
T16	0.8422	0.0394	0.0151	0.0311	0.0723									0.113025		0.04211	0.01	0.01	0.01	0.01
GLU Frag positive
T0	0.9994	0	0.0004	0.0001	0.0001									0.000375		0.04997	0.01	0.01	0.01	0.01
T16	0.8321	0.024	0.034	0.001	0.1088									0.13255		0.041605	0.01	0.01	0.01	0.01
Glucose
T0	0.9981	0.0009	0.0006	0	0	0	0.0004							0.00075		0.049905	0.01	0.01	0.01	0.01	0.01	0.01
T16	0.9877	0.0076	0.0046	0.0001	0	0	0							0.00285		0.049385	0.01	0.01	0.01	0.01	0.01	0.01
HP
T0	0.9952	0.0032	0	0.0005	0.0007	0	0.0004							0.00165		0.04976	0.01	0.01	0.01	0.01	0.01	0.01
T16	0.9445	0.0465	0.0069	0.0009	0.0011	0	0							0.0112333		0.047225	0.01	0.01	0.01	0.01	0.01	0.01
SER
T0	0.9986	0.0012	0	0.0002										0.0006		0.04993	0.01	0.01	0.01
T16	0.9479	0.0516	0.0005	0										0.0175333		0.047395	0.01	0.01	0.01
Succinate
T0	0.9968	0.0026	0.0002	0.0002	0.0002									0.0011		0.04984	0.01	0.01	0.01	0.01
T16	0.8452	0.0366	0.0393	0.0057	0.0732									0.106275		0.04226	0.01	0.01	0.01	0.01
Sucrose
T0	0.9848	0.0126	0.0025	0	0	0	0	0	0	0	0	0	0	0.00146667		0.04924	0.01	0.01	0.01	0.01	0.01	0.01	0.01	0.01	0.01	0.01	0.01	0.01
T16	0.8773	0.1106	0.0105	0.0016	0.0001	0	0	0	0	0	0	0	0	0.0114		0.043865	0.0111557	0.01	0.01	0.01	0.01	0.01	0.01	0.01	0.01	0.01	0.01	0.01
Source: 13C3 ALA
Pod wall (PW)
ASP
T0	0.9996	0.0001	0	0.0002	0.0002									0.000375		0.04998	0.01	0.01	0.01	0.01
T16	0.9807	0.0129	0.0056	0.0005	0.0003									0.0067		0.049035	0.01	0.01	0.01	0.01
ASP Frag
T0	0.9985	0.0011	0.0002	0.0002										0.0007		0.049925	0.01	0.01	0.01
T16	0.9789	0.0158	0.0047	0.0006										0.009		0.048945	0.01	0.01	0.01
CIT/Aconitate
T0	0.9773	0.0082	0.0008	0.0062	0.0013	0.0008	0.0054							0.0116667		0.048865	0.01	0.01	0.01	0.01	0.01	0.01
T16	0.9566	0.0127	0.0299	0	0.0007	0	0							0.01255		0.04783	0.01	0.01	0.01	0.01	0.01	0.01
CIT/Aconitate Frag
T0	0.9861	0.0072	0.0003	0.0003	0.0061									0.008275		0.049305	0.01	0.01	0.01	0.01
T16	0.9621	0.0361	0.0009	0.0009	0									0.01015		0.048105	0.01	0.01	0.01	0.01
GLU
T0	0.9998	0	0	0.0001	0.0001	0								0.00014		0.04999	0.01	0.01	0.01	0.01	0.01
T16	0.9488	0.0192	0.0305	0.001	0.0004	0.0002								0.01716		0.04744	0.01	0.01	0.01	0.01	0.01
GLU Frag
T0	0.9994	0	0.0004	0.0001	0.0001									0.000375		0.04997	0.01	0.01	0.01	0.01
T16	0.9485	0.0418	0.0083	0.0011	0.0002									0.015625		0.047425	0.01	0.01	0.01	0.01
GLU Frag positive
T0	0.9994	0	0.0004	0.0001	0.0001									0.000375		0.04997	0.01	0.01	0.01	0.01
T16	0.9559	0.0145	0.0294	0.0001	0									0.0184		0.047795	0.01	0.01	0.01	0.01
Glucose
T0	0.9981	0.0009	0.0006	0	0	0	0.0004							0.00075		0.049905	0.01	0.01	0.01	0.01	0.01	0.01
T16	0.9888	0.0087	0.0019	0.0004	0	0	0.0001							0.00238333		0.04944	0.01	0.01	0.01	0.01	0.01	0.01
HP
T0	0.9887	0.0029	0	0.0043	0.002	0.0015	0.0006							0.00581667		0.049435	0.01	0.01	0.01	0.01	0.01	0.01
T16	0.9925	0.0025	0	0.0021	0.0017	0.0012	0							0.0036		0.049625	0.01	0.01	0.0114965	0.01	0.01	0.01
SER
T0	0.9986	0.0012	0	0.0002										0.0006		0.04993	0.01	0.01	0.01
T16	0.9845	0.0154	0	0										0.00513333		0.049225	0.01	0.01	0.01
Succinate
T0	0.9968	0.0026	0.0002	0.0002	0.0002									0.0011		0.04984	0.01	0.01	0.01	0.01
T16	0.9626	0.0144	0.0222	0.0004	0.0003									0.0153		0.04813	0.01	0.01	0.01	0.01
Sucrose
T0	0.9848	0.0126	0.0025	0	0	0	0	0	0	0	0	0	0	0.00146667		0.04924	0.01	0.01	0.01	0.01	0.01	0.01	0.01	0.01	0.01	0.01	0.01	0.01
T16	0.9494	0.0461	0.0025	0.0014	0.0003	0	0.0003	0	0	0	0	0	0	0.00485833		0.04747	0.01	0.01	0.01	0.01	0.01	0.01	0.01	0.01	0.01	0.01	0.01	0.01
UDPG
T0	0.9944	0.0023	0	0.0003	0.0002	0.0002	0.0027							0.00353333		0.04972	0.01	0.01	0.01	0.01	0.01	0.01
T16	0.9935	0.005	0.0005	0.001	0	0	0							0.0015		0.049675	0.01	0.01	0.01	0.01	0.01	0.01
ALA
T0	0.9874	0.01	0	0.0026										0.00593333		0.04937	0.01	0.01	0.01
T16	0.945	0.0092	0	0.0459										0.0489667		0.04725	0.01	0.01	0.01
ALA Frag
T0	0.9931	0.0042	0.0027											0.0048		0.049655	0.01	0.01
T16	0.9468	0.0074	0.0459											0.0496		0.04734	0.01	0.01
Cotyledon (CL)
ALA
T0	0.9999	0.0001	0	0										3.33333e-05		0.049995	0.01	0.01	0.01
T16	0.9774	0.02	0	0.0026										0.00926667		0.04887	0.01	0.01	0.01
ALA Frag
T0	0.9988	0.0012	0											0.0006		0.04994	0.01	0.01
T16	0.9831	0.0142	0.0027											0.0098		0.049155	0.01	0.01
ASP
T0	0.9996	0.0001	0	0.0002	0.0002									0.000375		0.04998	0.01	0.01	0.01	0.01
T16	0.971	0.028	0.0006	0.0003	0									0.007525		0.04855	0.01	0.01	0.01	0.01
ASP Frag
T0	0.9985	0.0011	0.0002	0.0002										0.0007		0.049925	0.01	0.01	0.01
T16	0.9747	0.0227	0.0023	0.0003										0.0094		0.048735	0.01	0.01	0.01
CIT/Aconitate
T0	0.9773	0.0082	0.0008	0.0062	0.0013	0.0008	0.0054							0.0116667		0.048865	0.01	0.01	0.01	0.01	0.01	0.01
T16	0.9816	0.0158	0.0002	0.0017	0.0006	0	0.0001							0.00405		0.04908	0.0155333	0.01	0.01	0.01	0.01	0.01
CIT/Aconitate Frag
T0	0.9861	0.0072	0.0003	0.0003	0.0061									0.008275		0.049305	0.01	0.01	0.01	0.01
T16	0.985	0.0144	0	0.0004	0.0001									0.004		0.04925	0.0142297	0.01	0.01	0.01
GLU
T0	0.9998	0	0	0.0001	0.0001	0								0.00014		0.04999	0.01	0.01	0.01	0.01	0.01
T16	0.9645	0.0201	0.0139	0.0009	0.0005	0.0001								0.01062		0.048225	0.01	0.01	0.01	0.01	0.01
GLU Frag
T0	0.9994	0	0.0004	0.0001	0.0001									0.000375		0.04997	0.01	0.01	0.01	0.01
T16	0.9641	0.0288	0.0061	0.0009	0.0001									0.011025		0.048205	0.01	0.01	0.01	0.01
GLU Frag positive
T0	0.9994	0	0.0004	0.0001	0.0001									0.000375		0.04997	0.01	0.01	0.01	0.01
T16	0.9627	0.0189	0.0173	0.0007	0.0004									0.0143		0.048135	0.01	0.01	0.01	0.01
Glucose
T0	0.9981	0.0009	0.0006	0	0	0	0.0004							0.00075		0.049905	0.01	0.01	0.01	0.01	0.01	0.01
T16	0.9845	0.0075	0.0077	0.0002	0	0	0.0001							0.00401667		0.049225	0.01	0.01	0.01	0.01	0.01	0.01
HP
T0	0.9952	0.0032	0	0.0005	0.0007	0	0.0004							0.00165		0.04976	0.01	0.01	0.01	0.01	0.01	0.01
T16	0.9518	0.0287	0.0173	0.0007	0.0015	0	0							0.0119		0.04759	0.01	0.01	0.01	0.01	0.01	0.01
SER
T0	0.9967	0.0033	0	0										0.0011		0.049835	0.01	0.01	0.01
T16	0.9433	0.0524	0.0041	0.0002										0.0204		0.047165	0.01	0.01	0.01
Succinate
T0	0.9968	0.0026	0.0002	0.0002	0.0002									0.0011		0.04984	0.01	0.01	0.01	0.01
T16	0.9661	0.0229	0.01	0.0005	0.0004									0.0115		0.048305	0.01	0.01	0.01	0.01
Sucrose
T0	0.9848	0.0126	0.0025	0	0	0	0	0	0	0	0	0	0	0.00146667		0.04924	0.01	0.01	0.01	0.01	0.01	0.01	0.01	0.01	0.01	0.01	0.01	0.01
T16	0.924	0.0627	0.008	0.0039	0.001	0.0003	0.0001	0	0	0	0	0	0	0.00804167		0.0462	0.0108201	0.01	0.01	0.01	0.01	0.01	0.01	0.01	0.01	0.01	0.01	0.01
Source: 1-13C1 glucose
Pod wall (PW)
ASP
T0	0.9996	0.0001	0	0.0002	0.0002									0.000375		0.04998	0.01	0.01	0.01	0.01
T16	0.9635	0.0365	0	0	0									0.009125		0.048175	0.01	0.01	0.01	0.01
ASP Frag
T0	0.9985	0.0011	0.0002	0.0002										0.0007		0.049925	0.01	0.01	0.01
T16	0.9663	0.0325	0.0012	0										0.0116333		0.048315	0.01	0.01	0.01
CIT/Aconitate
T0	0.9773	0.0082	0.0008	0.0062	0.0013	0.0008	0.0054							0.0116667		0.048865	0.01	0.01	0.01	0.01	0.01	0.01
T16	0.9164	0.0818	0.0014	0.0001	0.0002	0	0							0.0142833		0.04582	0.01	0.01	0.01	0.01	0.01	0.01
CIT/Aconitate Frag
T0	0.9861	0.0072	0.0003	0.0003	0.0061									0.008275		0.049305	0.01	0.01	0.01	0.01
T16	0.9268	0.0724	0.0007	0.0001	0									0.018525		0.04634	0.01	0.01	0.01	0.01
GLU
T0	0.9998	0	0	0.0001	0.0001	0								0.00014		0.04999	0.01	0.01	0.01	0.01	0.01
T16	0.9208	0.079	0.0002	0	0	0								0.01588		0.04604	0.01	0.01	0.01	0.01	0.01
GLU Frag
T0	0.9994	0	0.0004	0.0001	0.0001									0.000375		0.04997	0.01	0.01	0.01	0.01
T16	0.9248	0.0724	0.0027	0.0001	0									0.019525		0.04624	0.01	0.01	0.01	0.01
Glucose
T0	0.9981	0.0009	0.0006	0	0	0	0.0004							0.00075		0.049905	0.01	0.01	0.01	0.01	0.01	0.01
T16	0.7152	0.283	0.0013	0.0004	0	0	0.0001							0.0479		0.0445366	0.0455521	0.01	0.01	0.01	0.01	0.01
HP
T0	0.9887	0.0029	0	0.0043	0.002	0.0015	0.0006							0.00581667		0.049435	0.01	0.01	0.01	0.01	0.01	0.01
T16	0.5235	0.4608	0.0143	0.0003	0	0.0012	0							0.0827167		0.0304954	0.037056	0.01	0.01	0.01	0.01	0.01
PGA
T0	0.9967	0.0021	0	0.0012										0.0019		0.049835	0.01	0.01	0.01
T16	0.859	0.0855	0.0326	0.0229										0.0731333		0.04295	0.01	0.0199654	0.0136526
SER
T0	0.9986	0.0012	0	0.0002										0.0006		0.04993	0.01	0.01	0.01
T16	0.9434	0.0566	0	0										0.0188667		0.04717	0.01	0.01	0.01
Succinate
T0	0.9968	0.0026	0.0002	0.0002	0.0002									0.0011		0.04984	0.01	0.01	0.01	0.01
T16	0.9582	0.0418	0	0	0									0.01045		0.04791	0.01	0.01	0.01	0.01
Sucrose
T0	0.9848	0.0126	0.0025	0	0	0	0	0	0	0	0	0	0	0.00146667		0.04924	0.01	0.01	0.01	0.01	0.01	0.01	0.01	0.01	0.01	0.01	0.01	0.01
T16	0.3749	0.3843	0.2115	0.0241	0.0043	0.0003	0.0004	0.0001	0	0	0	0	0	0.0751167		0.030911	0.019215	0.0196739	0.01	0.01	0.01	0.01	0.01	0.01	0.01	0.01	0.01	0.01
UDPG
T0	0.9944	0.0023	0	0.0003	0.0002	0.0002	0.0027							0.00353333		0.04972	0.01	0.01	0.01	0.01	0.01	0.01
T16	0.4716	0.5243	0	0.0018	0.0007	0	0.0016							0.09035		0.0407657	0.0407842	0.01	0.01	0.01	0.01	0.01
ALA
T0	0.9916	0.008	0.0002	0.0001										0.0029		0.04958	0.01	0.01	0.01
T16	0.8931	0.1069	0	0										0.0356333		0.044655	0.01	0.01	0.01
Cotyledon (CL)
ALA
T0	0.9999	0.0001	0	0										3.33333e-05		0.049995	0.01	0.01	0.01
T16	0.8734	0.1266	0	0										0.0422		0.04367	0.01	0.01	0.01
ASP
T0	0.9996	0.0001	0	0.0002	0.0002									0.000375		0.04998	0.01	0.01	0.01	0.01
T16	0.8777	0.1213	0.0009	0	0									0.030775		0.043885	0.017385	0.01	0.01	0.01
ASP Frag
T0	0.9985	0.0011	0.0002	0.0002										0.0007		0.049925	0.01	0.01	0.01
T16	0.8964	0.1011	0.0025	0										0.0353667		0.04482	0.0181362	0.01	0.01
CIT/Aconitate
T0	0.9773	0.0082	0.0008	0.0062	0.0013	0.0008	0.0054							0.0116667		0.048865	0.01	0.01	0.01	0.01	0.01	0.01
T16	0.9177	0.0557	0.019	0.0018	0.0058	0	0							0.0203833		0.045885	0.0224417	0.0115846	0.01	0.01	0.01	0.01
CIT/Aconitate Frag
T0	0.9861	0.0072	0.0003	0.0003	0.0061									0.008275		0.049305	0.01	0.01	0.01	0.01
T16	0.9251	0.0569	0.0171	0.0009	0									0.02345		0.046255	0.01	0.0128904	0.01	0.01
GLU
T0	0.9933	0.0066	0	0.0001	0	0								0.00138		0.049665	0.01	0.01	0.01	0.01	0.01
T16	0.9021	0.0953	0.0025	0	0.0001	0								0.02014		0.045105	0.01	0.01	0.01	0.01	0.01
GLU Frag
T0	0.9994	0	0.0004	0.0001	0.0001									0.000375		0.04997	0.01	0.01	0.01	0.01
T16	0.9037	0.0909	0.0054	0.0001	0									0.0255		0.045185	0.01	0.01	0.01	0.01
Glucose
T0	0.9981	0.0009	0.0006	0	0	0	0.0004							0.00075		0.049905	0.01	0.01	0.01	0.01	0.01	0.01
T16	0.9456	0.0492	0.0049	0.0001	0	0	0							0.00988333		0.04728	0.01	0.01	0.01	0.01	0.01	0.01
HP
T0	0.9952	0.0032	0	0.0005	0.0007	0	0.0004							0.00165		0.04976	0.01	0.01	0.01	0.01	0.01	0.01
T16	0.7149	0.2746	0.0093	0	0.0012	0	0							0.0496667		0.035745	0.0243	0.01	0.01	0.01	0.01	0.01
PGA
T0	0.9956	0.003	0	0.0013										0.0023		0.04978	0.01	0.01	0.01
T16	0.8675	0.1325	0	0										0.0441667		0.043375	0.0224509	0.01	0.01
S7P
T0	0.9971	0.0001	0	0	0.0024	0.0004	0	0						0.00167143		0.049855	0.01	0.01	0.01	0.01	0.01	0.01	0.01
T16	0.7231	0.2744	0	0.0025	0	0	0	0						0.0402714		0.036155	0.01372	0.01	0.01	0.01	0.01	0.01	0.01
SER
T0	0.9967	0.0033	0	0										0.0011		0.049835	0.01	0.01	0.01
T16	0.9458	0.053	0.001	0.0002										0.0185333		0.04729	0.01	0.01	0.01
Succinate
T0	0.9968	0.0026	0.0002	0.0002	0.0002									0.0011		0.04984	0.01	0.01	0.01	0.01
T16	0.9037	0.0959	0.0003	0	0.0001									0.024225		0.045185	0.01	0.01	0.01	0.01
Sucrose
T0	0.9848	0.0126	0.0025	0	0	0	0	0	0	0	0	0	0	0.00146667		0.04924	0.01	0.01	0.01	0.01	0.01	0.01	0.01	0.01	0.01	0.01	0.01	0.01
T16	0.4264	0.4003	0.1683	0.0042	0.0004	0	0.0001	0.0001	0.0001	0.0001	0	0	0	0.0628417		0.02132	0.020015	0.0204394	0.01	0.01	0.01	0.01	0.01	0.01	0.01	0.01	0.01	0.01
UDPG
T0	0.9944	0.0023	0	0.0003	0.0002	0.0002	0.0027							0.00353333		0.04972	0.01	0.01	0.01	0.01	0.01	0.01
T16	0.6653	0.326	0.0078	0.001	0	0	0							0.0574333		0.033265	0.0202759	0.01	0.01	0.01	0.01	0.01
Source: 6-13C1 glucose
Pod wall (PW)
ASP
T0	0.9996	0.0001	0	0.0002	0.0002									0.000375		0.04998	0.01	0.01	0.01	0.01
T16	0.9554	0.0446	0	0	0									0.01115		0.04777	0.01	0.01	0.01	0.01
ASP Frag
T0	0.9985	0.0011	0.0002	0.0002										0.0007		0.049925	0.01	0.01	0.01
T16	0.957	0.0426	0.0002	0.0001										0.0144333		0.04785	0.01	0.01	0.01
CIT/Aconitate
T0	0.9773	0.0082	0.0008	0.0062	0.0013	0.0008	0.0054							0.0116667		0.048865	0.01	0.01	0.01	0.01	0.01	0.01
T16	0.9106	0.0864	0.0029	0	0	0	0							0.0153667		0.04553	0.0128294	0.01	0.01	0.01	0.01	0.01
CIT/Aconitate Frag
T0	0.9861	0.0072	0.0003	0.0003	0.0061									0.008275		0.049305	0.01	0.01	0.01	0.01
T16	0.9203	0.0788	0.001	0	0									0.0202		0.046015	0.0108939	0.01	0.01	0.01
GLU
T0	0.9998	0	0	0.0001	0.0001	0								0.00014		0.04999	0.01	0.01	0.01	0.01	0.01
T16	0.9151	0.0842	0.0007	0	0.0001	0								0.0172		0.045755	0.01	0.01	0.01	0.01	0.01
GLU Frag
T0	0.9994	0	0.0004	0.0001	0.0001									0.000375		0.04997	0.01	0.01	0.01	0.01
T16	0.9186	0.0777	0.0035	0.0001	0									0.02125		0.04593	0.01	0.01	0.01	0.01
Glucose
T0	0.9981	0.0009	0.0006	0	0	0	0.0004							0.00075		0.049905	0.01	0.01	0.01	0.01	0.01	0.01
T16	0.7217	0.2767	0.0013	0.0003	0	0	0							0.0467		0.0427305	0.0428313	0.01	0.01	0.01	0.01	0.01
HP
T0	0.9887	0.0029	0	0.0043	0.002	0.0015	0.0006							0.00581667		0.049435	0.01	0.01	0.01	0.01	0.01	0.01
T16	0.5472	0.4453	0.0071	0	0	0	0.0004							0.0769833		0.02736	0.022265	0.01	0.01	0.01	0.01	0.01
PGA
T0	0.9967	0.0021	0	0.0012										0.0019		0.049835	0.01	0.01	0.01
T16	0.9031	0.0742	0.0157	0.007										0.0422		0.045155	0.0123582	0.01	0.01
SER
T0	0.9986	0.0012	0	0.0002										0.0006		0.04993	0.01	0.01	0.01
T16	0.9593	0.0406	0	0.0001										0.0136333		0.047965	0.01	0.01	0.01
Succinate
T0	0.9968	0.0026	0.0002	0.0002	0.0002									0.0011		0.04984	0.01	0.01	0.01	0.01
T16	0.9502	0.0498	0	0	0									0.01245		0.04751	0.01	0.01	0.01	0.01
Sucrose
T0	0.9848	0.0126	0.0025	0	0	0	0	0	0	0	0	0	0	0.00146667		0.04924	0.01	0.01	0.01	0.01	0.01	0.01	0.01	0.01	0.01	0.01	0.01	0.01
T16	0.3834	0.3875	0.2028	0.022	0.0037	0.0002	0.0003	0	0	0	0	0	0	0.0730583		0.01917	0.019375	0.01014	0.01	0.01	0.01	0.01	0.01	0.01	0.01	0.01	0.01	0.01
UDPG
T0	0.9944	0.0023	0	0.0003	0.0002	0.0002	0.0027							0.00353333		0.04972	0.01	0.01	0.01	0.01	0.01	0.01
T16	0.468	0.528	0	0.0016	0.0006	0.0001	0.0016							0.0908833		0.0234	0.0264	0.01	0.01	0.01	0.01	0.01
ALA
T0	0.9916	0.008	0.0002	0.0001										0.0029		0.04958	0.01	0.01	0.01
T16	0.8942	0.1058	0	0										0.0352667		0.04471	0.01	0.01	0.01
Cotyledon (CL)
ALA
T0	0.9999	0.0001	0	0										3.33333e-05		0.049995	0.01	0.01	0.01
T16	0.8602	0.1398	0	0										0.0466		0.04301	0.0122588	0.01	0.01
ASP
T0	0.9996	0.0001	0	0.0002	0.0002									0.000375		0.04998	0.01	0.01	0.01	0.01
T16	0.8909	0.109	0.0001	0	0									0.0273		0.044545	0.01	0.01	0.01	0.01
ASP Frag
T0	0.9985	0.0011	0.0002	0.0002										0.0007		0.049925	0.01	0.01	0.01
T16	0.8978	0.1005	0.0015	0.0002										0.0347		0.04489	0.01	0.01	0.01
CIT/Aconitate
T0	0.9773	0.0082	0.0008	0.0062	0.0013	0.0008	0.0054							0.0116667		0.048865	0.01	0.01	0.01	0.01	0.01	0.01
T16	0.9422	0.0249	0.024	0.0058	0.0031	0	0							0.0171167		0.04711	0.0119182	0.0191003	0.01	0.01	0.01	0.01
CIT/Aconitate Frag
T0	0.9861	0.0072	0.0003	0.0003	0.0061									0.008275		0.049305	0.01	0.01	0.01	0.01
T16	0.9435	0.0339	0.0217	0.0009	0									0.02		0.047175	0.0207622	0.0175897	0.01	0.01
GLU
T0	0.9933	0.0066	0	0.0001	0	0								0.00138		0.049665	0.01	0.01	0.01	0.01	0.01
T16	0.8878	0.1092	0.003	0	0	0								0.02304		0.04439	0.01	0.01	0.01	0.01	0.01
GLU Frag
T0	0.9994	0	0.0004	0.0001	0.0001									0.000375		0.04997	0.01	0.01	0.01	0.01
T16	0.8891	0.105	0.0058	0.0001	0									0.029225		0.044455	0.01	0.01	0.01	0.01
Glucose
T0	0.9981	0.0009	0.0006	0	0	0	0.0004							0.00075		0.049905	0.01	0.01	0.01	0.01	0.01	0.01
T16	0.9462	0.0499	0.0035	0.0002	0	0	0.0002							0.00978333		0.04731	0.01	0.01	0.01	0.01	0.01	0.01
HP
T0	0.9952	0.0032	0	0.0005	0.0007	0	0.0004							0.00165		0.04976	0.01	0.01	0.01	0.01	0.01	0.01
T16	0.7235	0.2596	0.0158	0.0001	0.001	0	0							0.04925		0.036175	0.0137522	0.0143772	0.01	0.01	0.01	0.01
PGA
T0	0.9956	0.003	0	0.0013										0.0023		0.04978	0.01	0.01	0.01
T16	0.8457	0.1542	0	0.0001										0.0515		0.042285	0.0183607	0.01	0.01
S7P
T0	0.9971	0.0001	0	0	0.0024	0.0004	0	0						0.00167143		0.049855	0.01	0.01	0.01	0.01	0.01	0.01	0.01
T16	0.7365	0.2628	0	0.0007	0	0	0	0						0.0378429		0.036825	0.0214778	0.01	0.01	0.01	0.01	0.01	0.01
SER
T0	0.9967	0.0033	0	0										0.0011		0.049835	0.01	0.01	0.01
T16	0.9491	0.0509	0	0										0.0169667		0.047455	0.01	0.01	0.01
Succinate
T0	0.9968	0.0026	0.0002	0.0002	0.0002									0.0011		0.04984	0.01	0.01	0.01	0.01
T16	0.8915	0.1076	0.0007	0.0002	0									0.0274		0.044575	0.01	0.01	0.01	0.01
Sucrose
T0	0.9848	0.0126	0.0025	0	0	0	0	0	0	0	0	0	0	0.00146667		0.04924	0.01	0.01	0.01	0.01	0.01	0.01	0.01	0.01	0.01	0.01	0.01	0.01
T16	0.4578	0.385	0.1553	0.0017	0	0	0.0001	0	0	0	0	0	0.0001	0.0585417		0.02289	0.01925	0.0211234	0.01	0.01	0.01	0.01	0.01	0.01	0.01	0.01	0.01	0.01
UDPG
T0	0.9944	0.0023	0	0.0003	0.0002	0.0002	0.0027							0.00353333		0.04972	0.01	0.01	0.01	0.01	0.01	0.01
T16	0.7138	0.2839	0.0021	0.0002	0	0	0							0.0481167		0.03569	0.014195	0.01	0.01	0.01	0.01	0.01
Source: 1,6-13C2 glucose
Pod wall (PW)
ASP
T0	0.9996	0.0001	0	0.0002	0.0002									0.000375		0.04998	0.01	0.01	0.01	0.01
T16	0.9156	0.0822	0.0022	0	0									0.02165		0.04578	0.01	0.01	0.01	0.01
ASP Frag
T0	0.9985	0.0011	0.0002	0.0002										0.0007		0.049925	0.01	0.01	0.01
T16	0.92	0.0765	0.0034	0.0001										0.0278667		0.046	0.01	0.01	0.01
CIT/Aconitate
T0	0.9773	0.0082	0.0008	0.0062	0.0013	0.0008	0.0054							0.0116667		0.048865	0.01	0.01	0.01	0.01	0.01	0.01
T16	0.8321	0.1574	0.0104	0	0	0	0							0.0297		0.041605	0.01	0.01	0.01	0.01	0.01	0.01
CIT/Aconitate Frag
T0	0.9861	0.0072	0.0003	0.0003	0.0061									0.008275		0.049305	0.01	0.01	0.01	0.01
T16	0.8519	0.1417	0.0064	0	0									0.038625		0.042595	0.01	0.01	0.01	0.01
GLU
T0	0.9998	0	0	0.0001	0.0001	0								0.00014		0.04999	0.01	0.01	0.01	0.01	0.01
T16	0.8411	0.1494	0.0093	0.0001	0	0								0.03366		0.042055	0.01	0.01	0.01	0.01	0.01
GLU Frag
T0	0.9994	0	0.0004	0.0001	0.0001									0.000375		0.04997	0.01	0.01	0.01	0.01
T16	0.8501	0.1386	0.0106	0.0007	0									0.040475		0.042505	0.01	0.01	0.01	0.01
Glucose
T0	0.9981	0.0009	0.0006	0	0	0	0.0004							0.00075		0.049905	0.01	0.01	0.01	0.01	0.01	0.01
T16	0.5737	0.0419	0.3841	0	0.0003	0	0.0001							0.135317		0.0766595	0.01	0.0807866	0.01	0.01	0.01	0.01
HP
T0	0.9887	0.0029	0	0.0043	0.002	0.0015	0.0006							0.00581667		0.049435	0.01	0.01	0.01	0.01	0.01	0.01
T16	0.4506	0.1524	0.3969	0.0001	0	0	0							0.15775		0.02253	0.0209121	0.019845	0.01	0.01	0.01	0.01
PGA
T0	0.9967	0.0021	0	0.0012										0.0019		0.049835	0.01	0.01	0.01
T16	0.8283	0.1193	0.0473	0.0051										0.0764		0.041415	0.0137277	0.0135104	0.01
SER
T0	0.9986	0.0012	0	0.0002										0.0006		0.04993	0.01	0.01	0.01
T16	0.8851	0.1119	0.003	0										0.0393		0.044255	0.0165966	0.01	0.01
Succinate
T0	0.9968	0.0026	0.0002	0.0002	0.0002									0.0011		0.04984	0.01	0.01	0.01	0.01
T16	0.8938	0.1036	0.0026	0	0									0.0272		0.04469	0.01	0.01	0.01	0.01
Sucrose
T0	0.9848	0.0126	0.0025	0	0	0	0	0	0	0	0	0	0	0.00146667		0.04924	0.01	0.01	0.01	0.01	0.01	0.01	0.01	0.01	0.01	0.01	0.01	0.01
T16	0.2919	0.135	0.2905	0.0986	0.1706	0.0102	0.003	0.0001	0	0	0	0	0	0.146992		0.014595	0.01	0.014525	0.01	0.01	0.01	0.01	0.01	0.01	0.01	0.01	0.01	0.01
UDPG
T0	0.9944	0.0023	0	0.0003	0.0002	0.0002	0.0027							0.00353333		0.04972	0.01	0.01	0.01	0.01	0.01	0.01
T16	0.3799	0.1494	0.4672	0	0.0014	0.0003	0.0018							0.183617		0.018995	0.0130279	0.02336	0.01	0.01	0.01	0.01
ALA
T0	0.9916	0.008	0.0002	0.0001										0.0029		0.04958	0.01	0.01	0.01
T16	0.7838	0.2162	0	0										0.0720667		0.03919	0.0192755	0.01	0.01
Cotyledon (CL)
ALA
T0	0.9999	0.0001	0	0										3.33333e-05		0.049995	0.01	0.01	0.01
T16	0.7367	0.2633	0	0										0.0877667		0.036835	0.0249173	0.01	0.01
ASP
T0	0.9996	0.0001	0	0.0002	0.0002									0.000375		0.04998	0.01	0.01	0.01	0.01
T16	0.7833	0.2035	0.0129	0.0002	0.0001									0.057575		0.039165	0.0119649	0.01	0.01	0.01
ASP Frag
T0	0.9985	0.0011	0.0002	0.0002										0.0007		0.049925	0.01	0.01	0.01
T16	0.8046	0.1863	0.0087	0.0004										0.0683		0.04023	0.0100894	0.01	0.01
CIT/Aconitate
T0	0.9773	0.0082	0.0008	0.0062	0.0013	0.0008	0.0054							0.0116667		0.048865	0.01	0.01	0.01	0.01	0.01	0.01
T16	0.8953	0.0674	0.0284	0	0.0088	0	0							0.0265667		0.044765	0.0296752	0.01	0.01	0.01	0.01	0.01
CIT/Aconitate Frag
T0	0.9861	0.0072	0.0003	0.0003	0.0061									0.008275		0.049305	0.01	0.01	0.01	0.01
T16	0.9071	0.0662	0.0267	0	0									0.0299		0.045355	0.0252239	0.01	0.01	0.01
GLU
T0	0.9933	0.0066	0	0.0001	0	0								0.00138		0.049665	0.01	0.01	0.01	0.01	0.01
T16	0.7955	0.1808	0.0231	0.0005	0.0001	0								0.04578		0.039775	0.0139803	0.01	0.01	0.01	0.01
GLU Frag
T0	0.9994	0	0.0004	0.0001	0.0001									0.000375		0.04997	0.01	0.01	0.01	0.01
T16	0.8015	0.1735	0.0237	0.0012	0									0.056125		0.040075	0.0120802	0.01	0.01	0.01
Glucose
T0	0.9981	0.0009	0.0006	0	0	0	0.0004							0.00075		0.049905	0.01	0.01	0.01	0.01	0.01	0.01
T16	0.9224	0.0335	0.0439	0	0.0002	0	0							0.02035		0.04612	0.01	0.0125397	0.01	0.01	0.01	0.01
HP
T0	0.9952	0.0032	0	0.0005	0.0007	0	0.0004							0.00165		0.04976	0.01	0.01	0.01	0.01	0.01	0.01
T16	0.5974	0.2509	0.1511	0	0.0005	0	0							0.0925167		0.0388804	0.0180358	0.0219238	0.01	0.01	0.01	0.01
PGA
T0	0.9956	0.003	0	0.0013										0.0023		0.04978	0.01	0.01	0.01
T16	0.7382	0.2608	0	0.001										0.0879333		0.03691	0.0296045	0.01	0.01
S7P
T0	0.9971	0.0001	0	0	0.0024	0.0004	0	0						0.00167143		0.049855	0.01	0.01	0.01	0.01	0.01	0.01	0.01
T16	0.5715	0.3888	0.0335	0.0062	0	0	0	0						0.0677714		0.028575	0.01944	0.0101228	0.0106902	0.01	0.01	0.01	0.01
SER
T0	0.9967	0.0033	0	0										0.0011		0.049835	0.01	0.01	0.01
T16	0.8924	0.1063	0.0013	0										0.0363		0.04462	0.0139835	0.01	0.01
Succinate
T0	0.9968	0.0026	0.0002	0.0002	0.0002									0.0011		0.04984	0.01	0.01	0.01	0.01
T16	0.8	0.184	0.0159	0.0001	0									0.054025		0.04	0.0137445	0.01	0.01	0.01
Sucrose
T0	0.9848	0.0126	0.0025	0	0	0	0	0	0	0	0	0	0	0.00146667		0.04924	0.01	0.01	0.01	0.01	0.01	0.01	0.01	0.01	0.01	0.01	0.01	0.01
T16	0.3549	0.1608	0.2903	0.0771	0.1169	0	0	0	0	0	0	0	0	0.120025		0.017745	0.01	0.014515	0.01	0.01	0.01	0.01	0.01	0.01	0.01	0.01	0.01	0.01
UDPG
T0	0.9944	0.0023	0	0.0003	0.0002	0.0002	0.0027							0.00353333		0.04972	0.01	0.01	0.01	0.01	0.01	0.01
T16	0.5736	0.2718	0.1538	0.0008	0	0	0							0.0969667		0.02868	0.0171945	0.01	0.01	0.01	0.01	0.01
Source: 13CO2 (Note: 13C-bicarbonate based pod-culturing study that was not included in the MFA)
Pod wall (PW)
ASP
T0	0.9996	0.0001	0	0.0002	0.0002									0.000375		0.04998	0.01	0.01	0.01	0.01
T16	0.5832	0.1411	0.0909	0.1019	0.0829									0.24005		0.02916	0.01	0.01	0.01	0.0112943
ASP Frag
T0	0.9985	0.0011	0.0002	0.0002										0.0007		0.049925	0.01	0.01	0.01
T16	0.6413	0.1338	0.116	0.1089										0.230833		0.032065	0.01	0.01	0.0133509
CIT/Aconitate
T0	0.9773	0.0082	0.0008	0.0062	0.0013	0.0008	0.0054							0.0116667		0.048865	0.01	0.01	0.01	0.01	0.01	0.01
T16	0.7057	0.1185	0.065	0.0509	0.0527	0.0041	0.0031							0.108517		0.035285	0.01	0.01	0.01	0.01	0.01	0.01
CIT/Aconitate Frag
T0	0.9861	0.0072	0.0003	0.0003	0.0061									0.008275		0.049305	0.01	0.01	0.01	0.01
T16	0.7494	0.1281	0.0549	0.0635	0.0041									0.1112		0.03747	0.01	0.01	0.01	0.01
GLU
T0	0.9998	0	0	0.0001	0.0001	0								0.00014		0.04999	0.01	0.01	0.01	0.01	0.01
T16	0.7015	0.1124	0.1071	0.0621	0.0113	0.0057								0.11732		0.035075	0.01	0.01	0.01	0.01	0.01
GLU Frag
T0	0.9994	0	0.0004	0.0001	0.0001									0.000375		0.04997	0.01	0.01	0.01	0.01
T16	0.7227	0.1418	0.0716	0.0565	0.0075									0.121125		0.036135	0.01	0.01	0.01	0.01
GLU Frag positive
T0	0.9994	0	0.0004	0.0001	0.0001									0.000375		0.04997	0.01	0.01	0.01	0.01
T16	0.8012	0.0872	0.0974	0.0129	0.0012									0.081375		0.04006	0.01	0.01	0.01	0.01
Glucose
T0	0.9981	0.0009	0.0006	0	0	0	0.0004							0.00075		0.049905	0.01	0.01	0.01	0.01	0.01	0.01
T16	0.7836	0.0085	0.015	0.0324	0.05	0.0622	0.0484							0.156183		0.03918	0.01	0.01	0.01	0.01	0.01	0.01
HP
T0	0.9887	0.0029	0	0.0043	0.002	0.0015	0.0006							0.00581667		0.049435	0.01	0.01	0.01	0.01	0.01	0.01
T16	0.2799	0.0264	0.1295	0.0697	0.2581	0.1433	0.0932							0.4671		0.0301613	0.0146868	0.01	0.0277429	0.012905	0.01	0.014684
PGA
T0	0.9967	0.0021	0	0.0012										0.001425		0.049835	0.01	0.01	0.01
T16	0.1139	0.1753	0.3775	0.3333										0.48255		0.0111467	0.0228501	0.018875	0.0222568
Succinate
T0	0.9968	0.0026	0.0002	0.0002	0.0002									0.0011		0.04984	0.01	0.01	0.01	0.01
T16	0.8218	0.0799	0.0763	0.0143	0.0076									0.07645		0.04109	0.01	0.01	0.01	0.01
Sucrose
T0	0.9848	0.0126	0.0025	0	0	0	0	0	0	0	0	0	0	0.00146667		0.04924	0.01	0.01	0.01	0.01	0.01	0.01	0.01	0.01	0.01	0.01	0.01	0.01
T16	0.2394	0.0216	0.028	0.0479	0.0686	0.0859	0.0844	0.0717	0.0943	0.1039	0.0887	0.0529	0.0127	0.437025		0.0368923	0.01	0.01	0.01	0.01	0.01	0.01	0.01	0.01	0.01	0.01	0.01	0.01
UDPG
T0	0.9944	0.0023	0	0.0003	0.0002	0.0002	0.0027							0.00353333		0.04972	0.01	0.01	0.01	0.01	0.01	0.01
T16	0.199	0.0497	0.0714	0.1314	0.2212	0.2156	0.1117							0.536617		0.0207	0.01	0.0142232	0.01	0.021489	0.0168104	0.0279235
ALA
T0	0.9916	0.008	0.0002	0.0002										0.003		0.04958	0.01	0.01	0.01
T16	0.5042	0.1376	0.1891	0.1691										0.341033		0.0948489	0.0300789	0.0304004	0.0356615
ALA Frag
T0	0.9936	0.006	0.0004											0.0034		0.04968	0.01	0.01
T16	0.5607	0.2009	0.2384											0.33885		0.0753363	0.0295649	0.0458674
Cotyledon (CL)
ALA
T0	0.9999	0.0001	0	0										3.33333e-05		0.049995	0.01	0.01	0.01
T16	0.6944	0.0917	0.0951	0.1188										0.212767		0.03472	0.01	0.01	0.01
ALA Frag
T0	0.9988	0.0012	0											0.0006		0.04994	0.01	0.01
T16	0.7368	0.0971	0.1661											0.21465		0.03684	0.01	0.01
ASP
T0	0.9996	0.0001	0	0.0002	0.0002									0.000375		0.04998	0.01	0.01	0.01	0.01
T16	0.6072	0.2428	0.0867	0.0485	0.0148									0.155225		0.03036	0.01214	0.0130445	0.01	0.01
ASP Frag
T0	0.9985	0.0011	0.0002	0.0002										0.0007		0.049925	0.01	0.01	0.01
T16	0.7105	0.1877	0.0684	0.0335										0.141667		0.035525	0.01	0.01	0.01
CIT/Aconitate
T0	0.9773	0.0082	0.0008	0.0062	0.0013	0.0008	0.0054							0.0116667		0.048865	0.01	0.01	0.01	0.01	0.01	0.01
T16	0.8087	0.1237	0.0348	0.0193	0.011	0	0.0025							0.0517		0.040435	0.0136654	0.0111428	0.01	0.01	0.01	0.01
CIT/Aconitate Frag
T0	0.9861	0.0072	0.0003	0.0003	0.0061									0.008275		0.049305	0.01	0.01	0.01	0.01
T16	0.8526	0.1199	0.017	0.0082	0.0023									0.046925		0.04263	0.01	0.0134461	0.01	0.01
GLU
T0	0.9933	0.0066	0	0.0001	0	0								0.00138		0.049665	0.01	0.01	0.01	0.01	0.01
T16	0.7384	0.1197	0.0955	0.0345	0.0089	0.003								0.09296		0.03692	0.0138159	0.01	0.01	0.01	0.01
GLU Frag
T0	0.9994	0	0.0004	0.0001	0.0001									0.000375		0.04997	0.01	0.01	0.01	0.01
T16	0.755	0.1552	0.0613	0.0246	0.0039									0.0918		0.03775	0.0165771	0.01	0.01	0.01
GLU Frag positive
T0	0.9994	0	0.0004	0.0001	0.0001									0.000375		0.04997	0.01	0.01	0.01	0.01
T16	0.7975	0.0952	0.092	0.0152	0									0.0812		0.039875	0.01	0.01	0.01	0.01
HP
T0	0.9952	0.0032	0	0.0005	0.0007	0	0.0004							0.00165		0.04976	0.01	0.01	0.01	0.01	0.01	0.01
T16	0.4143	0.0852	0.2171	0.0779	0.0828	0.0722	0.0505							0.291383		0.020715	0.01	0.010855	0.01	0.0148637	0.0119734	0.01
SER
T0	0.9967	0.0033	0	0										0.0011		0.049835	0.01	0.01	0.01
T16	0.7354	0.1243	0.0815	0.0588										0.154567		0.03677	0.01	0.01	0.01
Succinate
T0	0.9968	0.0026	0.0002	0.0002	0.0002									0.0011		0.04984	0.01	0.01	0.01	0.01
T16	0.7637	0.1204	0.0952	0.0162	0.0045									0.09435		0.038185	0.01	0.01	0.01	0.01
Sucrose
T0	0.9848	0.0126	0.0025	0	0	0	0	0	0	0	0	0	0	0.00146667		0.04924	0.01	0.01	0.01	0.01	0.01	0.01	0.01	0.01	0.01	0.01	0.01	0.01
T16	0.3354	0.0453	0.049	0.0586	0.0706	0.0858	0.0874	0.0415	0.0521	0.0579	0.056	0.0426	0.0176	0.335258		0.01677	0.01	0.01	0.01	0.01	0.01	0.01	0.01	0.01	0.01	0.01	0.01	0.01
UDPG
T0	0.9944	0.0023	0	0.0003	0.0002	0.0002	0.0027							0.00353333		0.04972	0.01	0.01	0.01	0.01	0.01	0.01
T16	0.4253	0.0949	0.1112	0.114	0.0899	0.0977	0.067							0.318233		0.021265	0.01	0.0163672	0.01	0.01	0.01	0.01

## Sheet: Data S8
Complete list of reactions and atom transitions for the multi-tissue camelina pod metabolic network
Pathway	Reaction ID	Network equation
Uptake	Glucose_IN	GLC.ext (abcdef) -> Hex.i (abcdef)
	MAL_IN	MAL.ext (abcd) -> MAL (abcd)
	GLN_IN	GLN.ext (abcde) -> GLN (abcde)
	ALA_IN	ALA.ext (abc) -> ALA (abc)
	CO2_IN	CO2.ext (a) -> CO2.p (a)
CO2	CO2_T	CO2 (a) <-> CO2.p (a)
CO2	CO2_T_I	CO2 (a) -> CO2.i (a)
CO2	CO2_AOUT	CO2.A (a) -> CO2.Aout (a)
CO2	CO2_TT_I	CO2.A (a) -> CO2.i (a)
CO2	CO2_TTT	CO2.A (a) -> CO2.p (a)
Calvin_PW	Rubisco_CO2	RUBP (abcde) + CO2.p (f) -> PGA (cde) + PGA (fba)
	GAPDH	PGA (abc) -> TP (abc)
	ALD	TP (abc) + E4P (defg) -> S7P (cbadefg)
	TK2	S7P (abcdefg) + TP (xyz) <-> P5P (cdefg) + P5P (abxyz)
	TK3	HP (abcdef) + TP (xyz) <-> E4P (cdef) + P5P (abxyz)
	PRK	P5P (abcde) -> RUBP (abcde)
	Rubisco_CO2_I	RUBP.i (abcde) + CO2.i (f) -> PGA.i (cde) + PGA.i (fba)
	GAPDH_I	PGA.i (abc) -> TP.i (abc)
	ALD_I	TP.i (abc) + E4P.i (defg) -> S7P.i (cbadefg)
	TK2_I	S7P.i (abcdefg) + TP.i (xyz) <-> P5P.i (cdefg) + P5P.i (abxyz)
	TK3_I	HP.i (abcdef) + TP.i (xyz) <-> E4P.i (cdef) + P5P.i (abxyz)
	PRK_I	P5P.i (abcde) -> RUBP.i (abcde)
Photores_PW	Photoresp_PW	RUBP (abcde) + RUBP (fghij) -> PGA (cde) + PGA (hij) + SER.p (baf) + CO2 (g)
	GLYK	SER.p (abc) -> PGA (abc)
Glycolysis_PW	FBA_P	TP (def) + TP (cba) <-> HP (abcdef)
	Enolase	PGA (abc) -> PEP (abc)
	PEP_T	PEP (abc) -> PEP.i (abc)
	FBA_P_I	TP.i (def) + TP.i (cba) <-> HP.i (abcdef)
	Enolase_I	PGA.i (abc) -> PEP.i (abc)
	PK_I	PEP.i (abc) -> PYR (abc)
Carb_PW	GPU	HP (abcdef) -> UDPG (abcdef)
	SPS	HP (abcdef) + UDPG (ghijkl) -> Sucrose (abcdefghijkl)
	Suc_deg	Sucrose (abcdefghijkl) -> Hex (abcdef) + Hex (ghijkl)
	Suc_cycl	Hex (abcdef) -> HP (abcdef)
	GPU_I	HP.i (abcdef) -> UDPG.i (abcdef)
	SPS_I	HP.i (abcdef) + UDPG.i (ghijkl) -> Sucrose.i (abcdefghijkl)
	Suc_deg_I	Sucrose.i (abcdefghijkl) -> Hex.i (abcdef) + Hex.i (ghijkl)
	Suc_cycl_I	Hex.i (abcdef) -> HP.i (abcdef)
	Glucose_T_IE	Hex (abcdef) <-> Hex.i (abcdef)
TCA_PW	PDH	PYR (abc) -> ACA (bc) + CO2 (a)
	CS	OAA (abcd) + ACA (ef) -> CIT (dcbfea)
	IDH	CIT (abcdef) -> AKG (abcde) + CO2 (f)
	AKDH	AKG (abcde) -> SUCC (bcde) + CO2 (a)
	SUDH	SUCC (abcd) <-> MAL (abcd)
	MDH	MAL (abcd) <-> OAA (abcd)
	ME	MAL (abcd) -> PYR (abc) + CO2 (d)
	GLUDH	AKG (abcde) <-> GLU (abcde)
	PEPC_I	PEP.i (abc) + CO2 (d) -> OAA (abcd)
AA_PW	ALAAT	PYR (abc) <-> ALA (abc)
	ASPAT	OAA (abcd) <-> ASP (abcd)
	GLNDH	GLN (abcde) <-> GLU (abcde)
	SERAT	PGA (abc) <-> SER (abc)
Endosperm	Sucrose_TT	Sucrose (abcdefghijkl) -> Sucrose.es (abcdefghijkl)
	Sucrose_TCL	Sucrose.es (abcdefghijkl) -> Sucrose.A (abcdefghijkl)
	HEX_TT	Hex.i (abcdef) -> Hex.es (abcdef)
	GLN_TT	GLN (abcde) -> GLN.es (abcde)
	GLN_TCL	GLN.es (abcde) -> GLU.A (abcde)
	Sucrose_TT_I	Sucrose.i (abcdefghijkl) -> Sucrose.es (abcdefghijkl)
Carb_CL	HEX_CCL	Hex.A (abcdef) -> HP.Ac (abcdef)
	Susy_CL	Sucrose.A (abcdefghijkl) -> HP.Ac (abcdef) + UDPG.A (ghijkl)
	GPU_CL	UDPG.A (abcdef) <-> HP.Ac (abcdef)
	HEX_TCL	Hex.es (abcdef) -> Hex.A (abcdef)
Glycolysis_CL	FBA_CL	TP.A (def) + TP.A (cba) <-> HP.A (abcdef)
	PGK_CL	TP.A (abc) -> PGA.A (abc)
	HP_TCL	HP.Ac (abcdef) <-> HP.A (abcdef)
	Enolase_CL	PGA.A (abc) <-> PEP.A (abc)
	PK_CL	PEP.A (abc) -> PYR.A (abc)
PPP_CL	G6PD_CL	HP.A (abcdef) -> 6PG.A (abcdef)
	6PGD_CL	6PG.A (abcdef) -> CO2.A (a) + P5P.A (bcdef)
	TK1_CL	P5P.A (abcde) + P5P.A (fghij) <-> S7P.A (abfghij) + TP.A (cde)
	ALD_CL	S7P.A (abcdefg) + TP.A (hij) <-> E4P.A (defg) + HP.A (abchij)
	TK2_CL	P5P.A (abcde) + E4P.A (fghi) <-> TP.A (cde) + HP.A (abfghi)
	Rubisco_ACO2	RUBP.A (abcde) + CO2.A (f) -> PGA.A (cde) + PGA.A (fba)
	PRK_CL	P5P.A (abcde) -> RUBP.A (abcde)
TCA_CL	PEPC_CL	PEP.A (abc) + CO2.A (d) -> OAA.A (abcd)
	PDH_MCL	PYR.A (abc) -> ACA.Am (bc) + CO2.A (a)
	CS_CL	OAA.A (abcd) + ACA.Am (ef) -> CIT.A (dcbfea)
	IDH_CL	CIT.A (abcdef) <-> AKG.A (abcde) + CO2.A (f)
	AKDH_CL	AKG.A (abcde) -> SUCC.A (bcde) + CO2.A (a)
	SUDH_CL	SUCC.A (abcd) <-> MAL.A (abcd)
	MDH_CL	MAL.A (abcd) <-> OAA.A (abcd)
	ME_CL	MAL.A (abcd) -> PYR.A (abc) + CO2.A (d)
	GLUDH_CL	AKG.A (abcde) <-> GLU.A (abcde)
Output_CL	PDH_PCL	PYR.A (abc) -> ACA.Ap (bc) + CO2.A (a)
	Lipid_OUTCL	ACA.Ap (ab) -> Lipid.Aout (ab)
	TAG_OUTCL	TP.A (abc) -> G3P.TAG (abc)
	ALAAT_CL	PYR.A (abc) -> ALA.A (abc)
	ALA_OUTCL	ALA.A (abc) -> ALA.Aout (abc)
	ASPAT_CL	OAA.A (abcd) -> ASP.A (abcd)
	ASP_OUTCL	ASP.A (abcd) -> ASPX.Aout (abcd)
	GLU_OUTCL	GLU.A (abcde) -> GLX.Aout (abcde)
	HIS_OUTCL	P5P.A (abcde) + C1.A (f) -> HIS.Aout (edcbaf)
	PHEAT_CL	PEP.A (abc) + PEP.A (ABC) + E4P.A (defg) -> PHE.A (ABCbcedfg) + CO2.A (a)
	PHE_OUTCL	PHE.A (abcdefghi) -> PHE.Aout (abcdefghi)
	SERAT_CL	PGA.A (abc) -> SER.A (abc)
	SER_OUTCL	SER.A (abc) -> SER.Aout (abc)
	Starch_OUTCL	HP.A (abcdef) -> Starch.Aout (abcdef)
	CellWall_OUTCL	UDPG.A (abcdef) -> CW.Aout (abcdef)
	PYR_AAA	PYR.A (abc) -> PYR.Aout (abc)
Compartment	CIT_dil	0*CIT.d (abcdef) -> CIT.t (abcdef)
	CIT_M	0*CIT (abcdef) -> CIT.t (abcdef)
	HEX_C	0*Hex (abcdef) -> Hex.t (abcdef)
	HEX_C_I	0*Hex.i (abcdef) -> Hex.t (abcdef)
	HEX_dil	0*Hex.d (abcdef) -> Hex.t (abcdef)
	HP_P	0*HP (abcdef) -> HP.t (abcdef)
	HP_P_I	0*HP.i (abcdef) -> HP.t (abcdef)
	PGA_P	0*PGA (abc) -> PGA.t (abc)
	PGA_P_I	0*PGA.i (abc) -> PGA.t (abc)
	SER_P	0*SER (abc) -> SER.t (abc)
	Sucrose_C	0*Sucrose (abcdefghijkl) -> Sucrose.t (abcdefghijkl)
	Sucrose_C_I	0*Sucrose.i (abcdefghijkl) -> Sucrose.t (abcdefghijkl)
	UDPG_C	0*UDPG (abcdef) -> UDPG.t (abcdef)
	UDPG_C_I	0*UDPG.i (abcdef) -> UDPG.t (abcdef)
	PEP_PC	0*PEP (abc) -> PEP.t (abc)
	PEP_PC_I	0*PEP.i (abc) -> PEP.t (abc)
	RUBP_P	0*RUBP -> RUBP.t
	RUBP_P_I	0*RUBP.i -> RUBP.t
	S7P_P	0*S7P -> S7P.t
	S7P_P_I	0*S7P.i -> S7P.t
	CIT_Adil	0*CIT.Ad (abcdef) -> CIT.At (abcdef)
	CIT_AM	0*CIT.A (abcdef) -> CIT.At (abcdef)
	HP_AC	0*HP.Ac (abcdef) -> HP.At (abcdef)
	HP_AP	0*HP.A (abcdef) -> HP.At (abcdef)
	HEX_AC	0*Hex.A (abcdef) -> Hex.At (abcdef)
	HEX_Adil	0*Hex.Ad (abcdef) -> Hex.At (abcdef)
	SER_Adil	0*SER.Ad (abc) -> SER.At (abc)
	SER_AP	0*SER.A (abc) -> SER.At (abc)
	ACA_AP	0*ACA.Ap (ab) -> ACA.At (ab)
	ACA_AM	0*ACA.Am (ab) -> ACA.At (ab)
	SER_M	0*SER.p (abc) -> SER.t (abc)
Sink	CIT_sink	CIT.t -> sink
	HEX_sink	Hex.t -> sink
	HP_sink	HP.t -> sink
	PGA_sink	PGA.t -> sink
	SER_sink	SER.t -> sink
	Sucrose_sink	Sucrose.t -> sink
	UDPG_sink	UDPG.t -> sink
	PEP_sink	PEP.t -> sink
	RUBP_sink	RUBP.t -> sink
	S7P_sink	S7P.t -> sink
	CIT_Asink	CIT.At -> sink
	HP_Asink	HP.At -> sink
	HEX_Asink	Hex.At -> sink
	SER_Asink	SER.At -> sink
	ACA_Asink	ACA.At -> sink

## Sheet: Data S9
Net and exchange fluxes determined by 13C parallel INST-MFA and flux ratio calculation for the multi-tissue camelina pod metabolic network
Note: Metabolites with suffix .ext denotes external metabolites which are imported into the pod; .i denotes metabolites in interior pod wall; .A denotes metabolites in cotyledon;
.es denotes metabolites in endosperm; .d/.Ad denotes inactive/dilution pool; and no suffix denotes metabolites in exterior pod wall
			Unit: nmol/mg seed DW/h
Pathway	Reaction ID	Network equation	Net flux	SE	LB	UB			Flux ratio calculation			Value	LB	UB
Uptake	Glucose_IN	GLC.ext (abcdef) -> Hex.i (abcdef)	14.5476	0.792321	12.3036	15.4095		A	Pod wall contribution			0.385917	0.326317	0.450084
	MAL_IN	MAL.ext (abcd) -> MAL (abcd)	4.892	0.423189	3.9972	5.6561			Phloem contribution			0.614083	0.549916	0.673683
	GLN_IN	GLN.ext (abcde) -> GLN (abcde)	3.6311	0.352449	2.8879	4.2695
	ALA_IN	ALA.ext (abc) -> ALA (abc)	0.4947	0.0782143	0.3813	0.6879		B	Phloem glucose import to pod			30	Note: Ratio is calculated relative to
	CO2_IN	CO2.ext (a) -> CO2.p (a)	79.4941	4.89227	67.0828	86.2605			Phloem malate import to pod			10.0883	30-unit of glucose import flux
									Phloem glutamine import to pod			7.48804	to compare with the independent assessment.
CO2	CO2_T	CO2 (a) <-> CO2.p (a)	29.8148	3.40929	23.4302	36.7946			Phloem alanine import to pod			1.02017
CO2	CO2_T_I	CO2 (a) -> CO2.i (a)	0.0327	0.468571	0	1.8368
CO2	CO2_AOUT	CO2.A (a) -> CO2.Aout (a)	67.0014	6.23753	56.5956	81.0467		C	Glucose import to cotyledon			0.189627	0.151494	0.250357
CO2	CO2_TT_I	CO2.A (a) -> CO2.i (a)	5.0097	1.17681	2.0158	6.6289			Sucrose import to cotyledon			0.593311	0.513999	0.656445
CO2	CO2_TTT	CO2.A (a) -> CO2.p (a)	10.0573	2.41656	4.8257	14.2986			Glutamine import to cotyledon			0.217062	0.168117	0.274344
Calvin_PW	Rubisco_CO2	RUBP (abcde) + CO2.p (f) -> PGA (cde) + PGA (fba)	119.366	7.99314	100.461	131.794		D	Sucrose export from interior pod wall			0.657194	0.587421	0.709157
	GAPDH	PGA (abc) -> TP (abc)	261.232	21.1785	217.421	300.441			Sucrose export from exterior pod wall			0.342806	0.290843	0.412579
	ALD	TP (abc) + E4P (defg) -> S7P (cbadefg)	46.1849	3.53594	38.5204	52.3813
	TK2	S7P (abcdefg) + TP (xyz) <-> P5P (cdefg) + P5P (abxyz)	46.1849	3.53594	38.5204	52.3813		E	Carbon use efficiency of cotyledon			0.628741	0.449295	0.742129
	TK3	HP (abcdef) + TP (xyz) <-> E4P (cdef) + P5P (abxyz)	46.1849	3.53594	38.5204	52.3813
	PRK	P5P (abcde) -> RUBP (abcde)	138.555	10.6078	115.561	157.144		F	Internal cotyledonary CO2 release			0.465321	0.319796	0.710764
	Rubisco_CO2_I	RUBP.i (abcde) + CO2.i (f) -> PGA.i (cde) + PGA.i (fba)	5.0425	0.826811	3.375	6.6161			relative to the total imported carbon
	GAPDH_I	PGA.i (abc) -> TP.i (abc)	6.6918	1.73564	3.8941	10.6978
	ALD_I	TP.i (abc) + E4P.i (defg) -> S7P.i (cbadefg)	1.6808	0.275612	1.125	2.2054		G	CO2 reassimilation in cotyledon			0.0940611	0.0653869	0.138846
	TK2_I	S7P.i (abcdefg) + TP.i (xyz) <-> P5P.i (cdefg) + P5P.i (abxyz)	1.6808	0.275612	1.125	2.2054			relative to the total imported carbon
	TK3_I	HP.i (abcdef) + TP.i (xyz) <-> E4P.i (cdef) + P5P.i (abxyz)	1.6808	0.275612	1.125	2.2054
	PRK_I	P5P.i (abcde) -> RUBP.i (abcde)	5.0425	0.826811	3.375	6.6161		H	Reassimilation of released CO2			0.0681597	0.0278106	0.113018
									from cotyledon in the pod wall
Photores_PW	Photoresp_PW	RUBP (abcde) + RUBP (fghij) -> PGA (cde) + PGA (hij) + SER.p (baf) + CO2 (g)	9.5943	1.8798	6.0806	13.4494			relative to the total imported carbon
	GLYK	SER.p (abc) -> PGA (abc)	9.5943	1.8798	6.0806	13.4494
								I	Released cotyledonary CO2			0.303099	0.23006	0.437687
Glycolysis_PW	FBA_P	TP (def) + TP (cba) <-> HP (abcdef)	61.3388	5.88962	46.4447	69.532			to atmosphere
	Enolase	PGA (abc) -> PEP (abc)	6.2829	0.624592	4.9438	7.3922			relative to the total imported carbon
	PEP_T	PEP (abc) -> PEP.i (abc)	6.2829	0.624592	4.9438	7.3922
	FBA_P_I	TP.i (def) + TP.i (cba) <-> HP.i (abcdef)	0.8246	0.343878	0.1049	1.4529		J	Total CO2 released by cotyledon			82.0684	63.4371	101.974
	Enolase_I	PGA.i (abc) -> PEP.i (abc)	3.3932	0.30824	2.7636	3.9719			(nmol/mg/h)
	PK_I	PEP.i (abc) -> PYR (abc)	6.3612	0.572577	5.1694	7.4139
Carb_PW	GPU	HP (abcdef) -> UDPG (abcdef)	9.1589	0.518954	7.7445	9.7788
	SPS	HP (abcdef) + UDPG (ghijkl) -> Sucrose (abcdefghijkl)	9.1589	0.518954	7.7445	9.7788
	Suc_deg	Sucrose (abcdefghijkl) -> Hex (abcdef) + Hex (ghijkl)	5.4122	0.655638	4.4139	6.984
	Suc_cycl	Hex (abcdef) -> HP (abcdef)	3.1639	0.983801	2.4318	6.2883
	GPU_I	HP.i (abcdef) -> UDPG.i (abcdef)	7.1828	0.41898	6.0981	7.7405
	SPS_I	HP.i (abcdef) + UDPG.i (ghijkl) -> Sucrose.i (abcdefghijkl)	7.1828	0.41898	6.0981	7.7405
	Suc_deg_I	Sucrose.i (abcdefghijkl) -> Hex.i (abcdef) + Hex.i (ghijkl)	1.5702e-06	0.0989796	0	0.388
	Suc_cycl_I	Hex.i (abcdef) -> HP.i (abcdef)	15.2218	0.898878	12.818	16.3416
	Glucose_T_IE	Hex (abcdef) <-> Hex.i (abcdef)	7.6605	0.512423	6.4001	8.4088
TCA_PW	PDH	PYR (abc) -> ACA (bc) + CO2 (a)	9.0973	0.740714	7.4073	10.3109
	CS	OAA (abcd) + ACA (ef) -> CIT (dcbfea)	9.0973	0.740714	7.4073	10.3109
	IDH	CIT (abcdef) -> AKG (abcde) + CO2 (f)	9.0973	0.740714	7.4073	10.3109
	AKDH	AKG (abcde) -> SUCC (bcde) + CO2 (a)	3.1319	0.30852	2.5457	3.7551
	SUDH	SUCC (abcd) <-> MAL (abcd)	3.1319	0.30852	2.5457	3.7551
	MDH	MAL (abcd) <-> OAA (abcd)	5.7825	0.532449	4.6548	6.742
	ME	MAL (abcd) -> PYR (abc) + CO2 (d)	2.2414	0.199133	1.8265	2.6071
	GLUDH	AKG (abcde) <-> GLU (abcde)	5.9654	0.525944	4.7987	6.8604
	PEPC_I	PEP.i (abc) + CO2 (d) -> OAA (abcd)	3.3148	0.29801	2.6902	3.8584
AA_PW	ALAAT	PYR (abc) <-> ALA (abc)	-0.4947	0.0782143	-0.6879	-0.3813
	ASPAT	OAA (abcd) <-> ASP (abcd)	-3.7192e-15	0	-3.7192e-15	-3.7192e-15
	GLNDH	GLN (abcde) <-> GLU (abcde)	-5.9654	0.525944	-6.8604	-4.7987
	SERAT	PGA (abc) <-> SER (abc)	7.1054e-14	0	7.1054e-14	7.1054e-14
Endosperm	Sucrose_TT	Sucrose (abcdefghijkl) -> Sucrose.es (abcdefghijkl)	3.7467	0.292704	3.1603	4.3077
	Sucrose_TCL	Sucrose.es (abcdefghijkl) -> Sucrose.A (abcdefghijkl)	10.9295	0.610077	9.3079	11.6994
	HEX_TT	Hex.i (abcdef) -> Hex.es (abcdef)	6.9863	0.646173	5.8276	8.3606
	GLN_TT	GLN (abcde) -> GLN.es (abcde)	9.5965	0.864133	7.702	11.0894
	GLN_TCL	GLN.es (abcde) -> GLU.A (abcde)	9.5965	0.864133	7.702	11.0894
	Sucrose_TT_I	Sucrose.i (abcdefghijkl) -> Sucrose.es (abcdefghijkl)	7.1828	0.401148	6.1332	7.7057
Carb_CL	HEX_CCL	Hex.A (abcdef) -> HP.Ac (abcdef)	6.9863	0.646173	5.8276	8.3606
	Susy_CL	Sucrose.A (abcdefghijkl) -> HP.Ac (abcdef) + UDPG.A (ghijkl)	10.9295	0.610077	9.3079	11.6994
	GPU_CL	UDPG.A (abcdef) <-> HP.Ac (abcdef)	5.091	0.640816	3.4208	5.9328
	HEX_TCL	Hex.es (abcdef) -> Hex.A (abcdef)	6.9863	0.646173	5.8276	8.3606
Glycolysis_CL	FBA_CL	TP.A (def) + TP.A (cba) <-> HP.A (abcdef)	-4.9543	1.09355	-7.167	-2.8803
	PGK_CL	TP.A (abc) -> PGA.A (abc)	9.8592	2.75768	4.7615	15.5716
	HP_TCL	HP.Ac (abcdef) <-> HP.A (abcdef)	23.0068	1.60431	18.5449	24.8338
	Enolase_CL	PGA.A (abc) <-> PEP.A (abc)	40.9806	2.66554	32.4362	42.8851
	PK_CL	PEP.A (abc) -> PYR.A (abc)	35.3409	2.37163	27.8585	37.1553
PPP_CL	G6PD_CL	HP.A (abcdef) -> 6PG.A (abcdef)	20.2206	2.8538	14.391	25.5779
	6PGD_CL	6PG.A (abcdef) -> CO2.A (a) + P5P.A (bcdef)	20.2206	2.8538	14.391	25.5779
	TK1_CL	P5P.A (abcde) + P5P.A (fghij) <-> S7P.A (abfghij) + TP.A (cde)	1.5776	1.19482	-0.749	3.9347
	ALD_CL	S7P.A (abcdefg) + TP.A (hij) <-> E4P.A (defg) + HP.A (abchij)	1.5776	1.19482	-0.749	3.9347
	TK2_CL	P5P.A (abcde) + E4P.A (fghi) <-> TP.A (cde) + HP.A (abfghi)	1.313	1.20719	-0.9923	3.7399
	Rubisco_ACO2	RUBP.A (abcde) + CO2.A (f) -> PGA.A (cde) + PGA.A (fba)	15.6821	1.72707	12.1533	18.9234
	PRK_CL	P5P.A (abcde) -> RUBP.A (abcde)	15.6821	1.72707	12.1533	18.9234
TCA_CL	PEPC_CL	PEP.A (abc) + CO2.A (d) -> OAA.A (abcd)	5.1105	0.728214	3.9321	6.7867
	PDH_MCL	PYR.A (abc) -> ACA.Am (bc) + CO2.A (a)	7.6925	1.01378	6.0281	10.0021
	CS_CL	OAA.A (abcd) + ACA.Am (ef) -> CIT.A (dcbfea)	7.6925	1.01378	6.0281	10.0021
	IDH_CL	CIT.A (abcdef) <-> AKG.A (abcde) + CO2.A (f)	7.6925	1.01378	6.0281	10.0021
	AKDH_CL	AKG.A (abcde) -> SUCC.A (bcde) + CO2.A (a)	16.1153	1.76293	12.5273	19.438
	SUDH_CL	SUCC.A (abcd) <-> MAL.A (abcd)	16.1153	1.76293	12.5273	19.438
	MDH_CL	MAL.A (abcd) <-> OAA.A (abcd)	3.4711	1.40724	1.7399	7.2563
	ME_CL	MAL.A (abcd) -> PYR.A (abc) + CO2.A (d)	12.6442	4.68023	9.6434	27.9899
	GLUDH_CL	AKG.A (abcde) <-> GLU.A (abcde)	-8.4228	1.12538	-10.9037	-6.4922
Output_CL	PDH_PCL	PYR.A (abc) -> ACA.Ap (bc) + CO2.A (a)	38.2314	2.1538	29.7885	38.2314
	Lipid_OUTCL	ACA.Ap (ab) -> Lipid.Aout (ab)	38.2314	2.1538	29.7885	38.2314
	TAG_OUTCL	TP.A (abc) -> G3P.TAG (abc)	1.3624	0.102959	0.9588	1.3624
	ALAAT_CL	PYR.A (abc) -> ALA.A (abc)	0.1982	0.0134184	0.1456	0.1982
	ALA_OUTCL	ALA.A (abc) -> ALA.Aout (abc)	0.1982	0.0134184	0.1456	0.1982
	ASPAT_CL	OAA.A (abcd) -> ASP.A (abcd)	0.8892	0.0494388	0.6954	0.8892
	ASP_OUTCL	ASP.A (abcd) -> ASPX.Aout (abcd)	0.8892	0.0494388	0.6954	0.8892
	GLU_OUTCL	GLU.A (abcde) -> GLX.Aout (abcde)	1.1737	0.0954592	0.7995	1.1737
	HIS_OUTCL	P5P.A (abcde) + C1.A (f) -> HIS.Aout (edcbaf)	0.0703	0.0027551	0.0703	0.0811
	PHEAT_CL	PEP.A (abc) + PEP.A (ABC) + E4P.A (defg) -> PHE.A (ABCbcedfg) + CO2.A (a)	0.2646	0.0271429	0.2646	0.371
	PHE_OUTCL	PHE.A (abcdefghi) -> PHE.Aout (abcdefghi)	0.2646	0.0271429	0.2646	0.371
	SERAT_CL	PGA.A (abc) -> SER.A (abc)	0.2428	0.0271429	0.2428	0.3492
	SER_OUTCL	SER.A (abc) -> SER.Aout (abc)	0.2428	0.0271429	0.2428	0.3492
	Starch_OUTCL	HP.A (abcdef) -> Starch.Aout (abcdef)	0.7224	0.125408	0.7224	1.214
	CellWall_OUTCL	UDPG.A (abcdef) -> CW.Aout (abcdef)	5.8385	0.264974	5.8377	6.8764
	PYR_AAA	PYR.A (abc) -> PYR.Aout (abc)	1.863	0.0841837	1.533	1.863
Compartment	CIT_dil	0*CIT.d (abcdef) -> CIT.t (abcdef)	21.6469	2.57408	16.2445	26.3349
	CIT_M	0*CIT (abcdef) -> CIT.t (abcdef)	78.3531	2.57408	73.6651	83.7555
	HEX_C	0*Hex (abcdef) -> Hex.t (abcdef)	64.7548	17.5737	0	68.8888
	HEX_C_I	0*Hex.i (abcdef) -> Hex.t (abcdef)	0.03	11.8152	0	46.3155
	HEX_dil	0*Hex.d (abcdef) -> Hex.t (abcdef)	35.2151	2.01316	30.9722	38.8638
	HP_P	0*HP (abcdef) -> HP.t (abcdef)	26.5715	1.71852	23.441	30.1776
	HP_P_I	0*HP.i (abcdef) -> HP.t (abcdef)	73.4285	1.71852	69.8224	76.559
	PGA_P	0*PGA (abc) -> PGA.t (abc)	96.5635	1.82036	92.8593	99.9951
	PGA_P_I	0*PGA.i (abc) -> PGA.t (abc)	3.4365	1.82036	0.0049	7.1407
	SER_P	0*SER (abc) -> SER.t (abc)	35.9551	9.21209	19.995	56.1064
	Sucrose_C	0*Sucrose (abcdefghijkl) -> Sucrose.t (abcdefghijkl)	28.8694	1.25699	26.5654	31.4928
	Sucrose_C_I	0*Sucrose.i (abcdefghijkl) -> Sucrose.t (abcdefghijkl)	71.1306	1.25699	68.5072	73.4346
	UDPG_C	0*UDPG (abcdef) -> UDPG.t (abcdef)	15.3051	1.75819	12.0881	18.9802
	UDPG_C_I	0*UDPG.i (abcdef) -> UDPG.t (abcdef)	84.6949	1.75819	81.0198	87.9119
	PEP_PC	0*PEP (abc) -> PEP.t (abc)	77.946	10.7272	54.5162	96.5667
	PEP_PC_I	0*PEP.i (abc) -> PEP.t (abc)	22.054	10.7272	3.4333	45.4838
	RUBP_P	0*RUBP -> RUBP.t	61.919	5.11883	50.8216	70.8874
	RUBP_P_I	0*RUBP.i -> RUBP.t	38.081	5.11883	29.1126	49.1784
	S7P_P	0*S7P -> S7P.t	75.6524	4.48406	65.4974	83.0749
	S7P_P_I	0*S7P.i -> S7P.t	24.3476	4.48406	16.9251	34.5026
	CIT_Adil	0*CIT.Ad (abcdef) -> CIT.At (abcdef)	64.7341	2.05148	60.4681	68.5099
	CIT_AM	0*CIT.A (abcdef) -> CIT.At (abcdef)	35.2659	2.05148	31.4901	39.5319
	HP_AC	0*HP.Ac (abcdef) -> HP.At (abcdef)	100	4.25446	83.3225	100
	HP_AP	0*HP.A (abcdef) -> HP.At (abcdef)	1e-07	4.25446	0	16.6775
	HEX_AC	0*Hex.A (abcdef) -> Hex.At (abcdef)	100	14.2007	44.3332	100
	HEX_Adil	0*Hex.Ad (abcdef) -> Hex.At (abcdef)	1e-07	14.2007	0	55.6668
	SER_Adil	0*SER.Ad (abc) -> SER.At (abc)	49.9907	2.66505	44.5601	55.0071
	SER_AP	0*SER.A (abc) -> SER.At (abc)	50.0093	2.66505	44.9929	55.4399
	ACA_AP	0*ACA.Ap (ab) -> ACA.At (ab)	99.9461	25.5102	5.6843e-14	100
	ACA_AM	0*ACA.Am (ab) -> ACA.At (ab)	0.0539	25.5102	0	100
	SER_M	0*SER.p (abc) -> SER.t (abc)	64.0449	9.21209	43.8936	80.005

## Sheet: Data S10
Objectives of different isotopic studies
	Tracer Used	Duration of the experiment	Purpose of the experiment
Experiment set A	U-13C6 GLC	0, 2, 4, 8 and 16 h	1. To understand the role of each composition of the media in the metabolism of different silique tissues.
	13CO2	0, 8 (In planta) and 16 h (pod culturing)	2. To understand the interaction between different tissues.
	U-13C4 MAL	0 and 16 h
	U-13C5 GLN	0 and 16 h
	U-13C3 ALA	0 and 16 h
	1-13C1 GLC	0 and 16 h
	6-13C1 GLC	0 and 16 h
	1,6-13C2 GLC	0 and 16 h
Experiment set B	13CO2	4 h	1. To understand the photosynthetic efficiency of pod wall.
	U-13C6 GLC	4 h
	U-13C6 GLC + 13CO2	4 h
	13CO2 in dark condition	4 h
Experiment set C	13CO2 for intact pod	8 h	1. To understand the possibility of ambient CO2 fixation by seed coat and cotyledon.
	13CO2 for open pod wall	8 h	2. To understand the refixation of cotyledonary CO2 by inner pod wall tissue.
